# Supplementary material for: 1,3-Bis(2-ethoxy­phen­yl)triazene methanol 0.33-solvate
Source: Acta Crystallogr Sect E Struct Rep Online. 2009 Sep 9;65(Pt 10):o2391. doi: 10.1107/S1600536809035338 (PMC2970393; doi:10.1107/S1600536809035338)
Supplement: Supplementary file 2 [file e-65-o2391-Isup2.hkl]

# 
# h,k,l, Fc-squared, Fo-squared, sigma(Fo-squared) and status flag 
# 
data_I
_shelx_title ' 4CdR2 in P-1' 
_shelx_refln_list_code          4 
_shelx_F_calc_maximum      382.22 
_exptl_crystal_F_000       948.00 
_reflns_d_resolution_high  0.8107 
 
loop_ 
 _symmetry_equiv_pos_as_xyz 
 'x, y, z' 
 '-x, -y, -z' 
 
_cell_length_a    12.1464 
_cell_length_b    13.6397 
_cell_length_c    16.1170 
_cell_angle_alpha  71.448 
_cell_angle_beta   72.827 
_cell_angle_gamma  81.151 
 
_shelx_F_squared_multiplier     1.000 
 
loop_ 
 _refln_index_h 
 _refln_index_k 
 _refln_index_l 
 _refln_F_squared_calc 
 _refln_F_squared_meas 
 _refln_F_squared_sigma 
 _refln_observed_status 
   1   0   0      251.00      269.55     12.85 o 
   2   0   0      366.67      332.26     21.83 o 
   3   0   0      808.95      804.05     44.20 o 
   4   0   0      688.61      647.13     45.64 o 
   5   0   0     1433.41     1608.86     88.95 o 
   6   0   0      511.51      524.96     30.80 o 
   7   0   0     1144.34     1275.75     71.65 o 
   8   0   0      255.49      282.88     24.64 o 
   9   0   0      180.84      175.41     21.41 o 
  10   0   0      163.86      231.94     26.17 o 
  11   0   0      209.80      166.04     22.99 o 
  12   0   0       98.29       80.89     18.71 o 
  13   0   0        0.84      -12.96     14.64 o 
  14   0   0        0.85      -25.70     18.11 o 
 -14   1   0        0.26      -27.84     17.66 o 
 -13   1   0       30.53       12.56     21.66 o 
 -12   1   0      110.20      120.83     21.66 o 
 -11   1   0      247.71      270.54     29.63 o 
 -10   1   0      678.59      689.12     52.56 o 
  -9   1   0      103.51      103.53     16.42 o 
  -8   1   0      630.23      599.92     35.58 o 
  -7   1   0       15.41        0.48      5.91 o 
  -6   1   0     1440.64     1561.28     86.93 o 
  -5   1   0      261.13      286.58     18.14 o 
  -4   1   0       37.75       25.48      6.15 o 
  -3   1   0     5580.81     6244.38    338.56 o 
  -2   1   0     2382.93     2584.20    140.85 o 
  -1   1   0      455.97      455.14     25.15 o 
   1   1   0       51.25       51.92      3.63 o 
   2   1   0       78.00       84.51      7.58 o 
   3   1   0      259.92      237.26     14.76 o 
   4   1   0      135.31      170.31     11.67 o 
   5   1   0     3738.10     3979.71    217.18 o 
   6   1   0      273.90      305.16     19.54 o 
   7   1   0       66.14       51.32      7.33 o 
   8   1   0     1012.86     1061.45     60.67 o 
   9   1   0      142.97      147.63     27.17 o 
  10   1   0      165.26      238.46     26.71 o 
  11   1   0      108.04      131.06     20.77 o 
  12   1   0      119.80       97.93     19.79 o 
  13   1   0        4.51       -7.06     15.45 o 
  14   1   0       64.40       58.75     20.54 o 
 -14   2   0        1.93      -14.27     18.56 o 
 -13   2   0       17.51      -16.36     20.15 o 
 -12   2   0      126.62      135.14     64.14 o 
 -11   2   0        7.34        1.18     12.80 o 
 -10   2   0       27.52       40.29     13.68 o 
  -9   2   0       19.75       13.83     10.66 o 
  -8   2   0       19.17        8.14      7.09 o 
  -7   2   0       34.59       23.27      6.42 o 
  -6   2   0      152.81      248.97     34.62 o 
  -5   2   0     3471.04     4064.23    221.93 o 
  -4   2   0      176.28      162.36     11.84 o 
  -3   2   0     1862.43     1835.08    100.87 o 
  -2   2   0     4367.76     4871.68    265.20 o 
  -1   2   0     1692.69     1670.86     91.30 o 
   0   2   0      502.05      489.91     27.29 o 
   1   2   0      126.84      111.81      7.20 o 
   2   2   0     2028.71     2076.54    113.39 o 
   3   2   0     4587.02     4956.86    268.96 o 
   4   2   0     1542.61     1766.44     97.26 o 
   5   2   0        7.45        9.91      4.33 o 
   6   2   0      533.54      552.42     32.31 o 
   7   2   0     1084.38     1129.71     63.83 o 
   8   2   0      141.26      135.62     12.20 o 
   9   2   0       65.91       54.58     13.71 o 
  10   2   0     2562.41     2721.83    188.12 o 
  11   2   0      178.48      150.84     31.01 o 
  12   2   0       18.60       -9.09     19.09 o 
  13   2   0       38.95       40.45     18.87 o 
  14   2   0       40.71       24.92     22.86 o 
 -13   3   0       26.84       -0.18     16.52 o 
 -12   3   0       53.84       43.34     16.47 o 
 -11   3   0        7.83      -24.51     12.26 o 
 -10   3   0        3.99      -10.31     11.28 o 
  -9   3   0       32.90       20.48      8.70 o 
  -8   3   0     1202.60     1212.95     69.22 o 
  -7   3   0      148.29      135.72     20.44 o 
  -6   3   0       42.13       30.52     12.98 o 
  -5   3   0     5645.88     6461.64    351.98 o 
  -4   3   0      326.48      301.01     20.43 o 
  -3   3   0     1667.28     1782.46     98.30 o 
  -2   3   0      610.38      576.04     32.70 o 
  -1   3   0    28754.31    29365.01   1592.70 o 
   0   3   0    12063.50    12322.16    668.73 o 
   1   3   0      126.31      110.01      7.69 o 
   2   3   0      761.77      725.11     40.50 o 
   3   3   0      480.29      588.01     33.32 o 
   4   3   0       99.81      119.91     11.54 o 
   5   3   0     1174.44     1458.82     80.90 o 
   6   3   0        8.37       -7.79      4.94 o 
   7   3   0      192.76      242.77     17.86 o 
   8   3   0       80.96       65.73      9.13 o 
   9   3   0      481.14      494.47     40.60 o 
  10   3   0      222.99      236.10     26.89 o 
  11   3   0       23.18       16.13     14.04 o 
  12   3   0       40.70       33.85     20.98 o 
  13   3   0        9.87       15.04     16.65 o 
  14   3   0        5.14      -14.59     18.49 o 
 -13   4   0       75.22      104.81     23.43 o 
 -12   4   0       83.49       73.59     19.69 o 
 -11   4   0      563.07      513.94     46.03 o 
 -10   4   0        0.86      -12.69     11.61 o 
  -9   4   0        0.29        7.13      8.44 o 
  -8   4   0      328.67      339.35     24.42 o 
  -7   4   0       28.26       32.81      8.74 o 
  -6   4   0     1021.50     1102.97     62.81 o 
  -5   4   0      584.17      590.48     43.41 o 
  -4   4   0       13.05        4.15      4.62 o 
  -3   4   0     3009.92     3131.49    171.70 o 
  -2   4   0     1056.93     1084.66     60.51 o 
  -1   4   0     3730.12     3757.26    204.96 o 
   0   4   0       66.80       37.14      4.77 o 
   1   4   0        1.60       -2.83      2.89 o 
   2   4   0      278.06      216.25     13.39 o 
   3   4   0      590.00      556.31     31.88 o 
   4   4   0     1163.74     1262.01     70.24 o 
   5   4   0     2328.46     2965.61    162.75 o 
   6   4   0       91.69       78.19      9.64 o 
   7   4   0      138.38      153.37     13.69 o 
   8   4   0      508.67      464.80     29.00 o 
   9   4   0     2527.43     2729.61    187.90 o 
  10   4   0       95.23       81.68     16.98 o 
  11   4   0      367.46      343.18     34.86 o 
  12   4   0      127.64      115.89     21.69 o 
  13   4   0       43.58       21.01     18.04 o 
  14   4   0        4.86       -4.30     19.50 o 
 -13   5   0       14.96        9.33     18.82 o 
 -12   5   0        9.32      -21.49     20.45 o 
 -11   5   0       28.86        5.82     14.63 o 
 -10   5   0        7.20       -1.51     12.69 o 
  -9   5   0        8.13        3.74      9.01 o 
  -8   5   0      114.15      102.26     21.12 o 
  -7   5   0      219.31      207.62     27.95 o 
  -6   5   0      199.70      191.64     20.95 o 
  -5   5   0       40.95       16.10      9.45 o 
  -4   5   0      286.52      321.03     20.42 o 
  -3   5   0       24.85       17.07      5.49 o 
  -2   5   0       50.41       29.66      5.78 o 
  -1   5   0      370.61      339.13     20.47 o 
   0   5   0       57.30       64.00      6.46 o 
   1   5   0       54.28       60.54      6.11 o 
   2   5   0     5107.28     5364.67    292.44 o 
   3   5   0       72.17       53.55      6.22 o 
   4   5   0        3.23        1.83      4.69 o 
   5   5   0     2219.50     2603.79    143.57 o 
   6   5   0        1.77       -8.54      5.65 o 
   7   5   0        4.26       -2.86      6.52 o 
   8   5   0       21.58       12.24      7.76 o 
   9   5   0      153.16      148.34     20.17 o 
  10   5   0      185.08      172.44     27.17 o 
  11   5   0       47.55       48.43     16.52 o 
  12   5   0      155.21      149.95     24.89 o 
  13   5   0       15.55        6.52     18.22 o 
 -12   6   0        0.03      -25.11     17.23 o 
 -11   6   0      104.21       99.44     20.70 o 
 -10   6   0       14.39       -5.88     14.50 o 
  -9   6   0        1.37      -10.92      9.29 o 
  -8   6   0      352.23      375.37     26.57 o 
  -7   6   0        1.19        2.45      8.20 o 
  -6   6   0      752.89      714.91     42.51 o 
  -5   6   0      368.03      339.65     28.02 o 
  -4   6   0      727.50      692.38     40.59 o 
  -3   6   0     2748.21     3094.30    170.35 o 
  -2   6   0        5.86       -3.84      4.81 o 
  -1   6   0      476.54      423.72     25.32 o 
   0   6   0      298.62      273.86     17.25 o 
   1   6   0        0.13       -2.47      3.70 o 
   2   6   0      209.77      229.84     15.48 o 
   3   6   0       92.89       85.51      9.30 o 
   4   6   0      258.14      241.39     16.84 o 
   5   6   0      897.10     1024.39     58.26 o 
   6   6   0        0.21        9.65      6.68 o 
   7   6   0      367.45      403.10     41.76 o 
   8   6   0      134.73      112.15     17.99 o 
   9   6   0      829.90      777.77     49.47 o 
  10   6   0     1582.45     1699.06    120.46 o 
  11   6   0       31.27       11.25     25.96 o 
  12   6   0      208.16      210.62     28.47 o 
  13   6   0       62.58       55.94     22.09 o 
 -12   7   0       32.25       26.19     48.60 o 
 -11   7   0        2.20      -21.67     16.41 o 
 -10   7   0       25.48        3.24     21.05 o 
  -9   7   0        0.00       -5.05     10.43 o 
  -8   7   0      156.25      143.31     21.11 o 
  -7   7   0      146.03      181.59     22.01 o 
  -6   7   0        0.60       -4.10      7.60 o 
  -5   7   0      363.60      375.10     25.11 o 
  -4   7   0      500.98      453.05     28.26 o 
  -3   7   0     1687.53     1623.00    109.80 o 
  -2   7   0       21.79       17.93      8.22 o 
  -1   7   0     4290.47     5089.84    278.32 o 
   0   7   0     8984.30    10225.61    685.70 o 
   1   7   0       44.00       32.24      5.88 o 
   2   7   0      122.02      117.53     10.27 o 
   3   7   0        0.84       -8.60      4.65 o 
   4   7   0        9.51        1.89      5.42 o 
   5   7   0      986.41     1113.06     63.40 o 
   6   7   0        0.19        1.09      9.56 o 
   7   7   0      328.29      383.88     26.74 o 
   8   7   0     1171.67     1210.12     69.62 o 
   9   7   0      664.45      676.53     41.60 o 
  10   7   0        0.20       -5.57     19.39 o 
  11   7   0       94.37       82.47     25.35 o 
  12   7   0       34.54        1.39     17.73 o 
  13   7   0        7.69      -17.62     18.33 o 
 -11   8   0        7.35      -14.67     18.91 o 
 -10   8   0       90.59      104.25     21.44 o 
  -9   8   0      170.93      177.14     19.20 o 
  -8   8   0       70.26       45.42     12.52 o 
  -7   8   0      114.47      104.15     13.98 o 
  -6   8   0     1357.94     1474.58     84.30 o 
  -5   8   0        9.80        9.38     15.43 o 
  -4   8   0      281.29      326.91     28.86 o 
  -3   8   0     1571.70     1636.98     91.66 o 
  -2   8   0       18.41       10.91      9.13 o 
  -1   8   0        0.25       -8.27      5.51 o 
   0   8   0       39.69       34.11      6.56 o 
   1   8   0       30.55       31.34      7.46 o 
   2   8   0        3.76       -2.06      5.07 o 
   3   8   0       84.85       43.58     12.53 o 
   4   8   0        0.17       -2.40      5.95 o 
   5   8   0       30.05       22.94      7.53 o 
   6   8   0      300.64      314.61     22.78 o 
   7   8   0      130.20      115.35     13.66 o 
   8   8   0      116.79      125.30     14.89 o 
   9   8   0       42.46       37.73     11.19 o 
  10   8   0      176.35      168.06     24.12 o 
  11   8   0       52.34       52.77     24.45 o 
  12   8   0        1.04      -15.15     25.20 o 
 -11   9   0       28.04       17.20     30.03 o 
 -10   9   0       68.84       37.54     30.64 o 
  -9   9   0       39.93       37.43     14.26 o 
  -8   9   0        4.00       22.49     12.05 o 
  -7   9   0      190.16      216.77     20.62 o 
  -6   9   0       93.63       81.82     13.04 o 
  -5   9   0      146.11      127.52     17.58 o 
  -4   9   0      616.64      616.65     37.66 o 
  -3   9   0      306.46      326.36     23.14 o 
  -2   9   0       45.09       34.54      8.22 o 
  -1   9   0      236.44      223.85     17.30 o 
   0   9   0       92.25       97.68     14.86 o 
   1   9   0       51.44       47.24     10.07 o 
   2   9   0      176.51      159.59     13.44 o 
   3   9   0       14.88       17.74      6.98 o 
   4   9   0      230.88      187.51     15.58 o 
   5   9   0      282.50      288.29     21.76 o 
   6   9   0      280.91      306.66     23.22 o 
   7   9   0      614.66      634.72     39.17 o 
   8   9   0       91.93       56.93     15.85 o 
   9   9   0        1.17      -14.45     11.24 o 
  10   9   0      329.12      339.26     49.50 o 
  11   9   0        3.39      -16.90     21.58 o 
  12   9   0        1.33       -7.70     23.85 o 
 -10  10   0       32.27      -10.72     28.83 o 
  -9  10   0        6.40       21.35     17.08 o 
  -8  10   0       29.82       47.09     27.62 o 
  -7  10   0        1.73       -8.74     13.36 o 
  -6  10   0      277.56      341.57     26.43 o 
  -5  10   0      486.16      558.80     36.37 o 
  -4  10   0     1108.47     1068.24     62.42 o 
  -3  10   0      412.18      445.37     34.84 o 
  -2  10   0        9.32       18.25      8.18 o 
  -1  10   0      571.74      642.81     38.40 o 
   0  10   0        0.97      -14.89      8.67 o 
   1  10   0       33.36        9.83     20.75 o 
   2  10   0       93.06       79.43     15.17 o 
   3  10   0        0.05        8.67      9.48 o 
   4  10   0      380.96      427.26     36.36 o 
   5  10   0      796.64      754.48     55.28 o 
   6  10   0      453.43      449.10     38.88 o 
   7  10   0      109.37      108.45     22.71 o 
   8  10   0      716.69      643.64     48.85 o 
   9  10   0      137.92      120.74     20.29 o 
  10  10   0        2.15       -1.96     21.43 o 
  11  10   0       10.40       -9.96     20.98 o 
  -8  11   0        0.03      -14.29     16.66 o 
  -7  11   0        5.72       -2.35     13.14 o 
  -6  11   0      218.08      189.51     23.04 o 
  -5  11   0       33.43       24.68     12.65 o 
  -4  11   0       24.44       23.51     12.00 o 
  -3  11   0      263.03      244.38     25.45 o 
  -2  11   0        4.38        0.98     10.03 o 
  -1  11   0       93.33       90.00     15.63 o 
   0  11   0      120.99       99.76     16.01 o 
   1  11   0       38.38       30.56     11.74 o 
   2  11   0        0.37      -12.46     10.15 o 
   3  11   0      106.95       71.96     15.10 o 
   4  11   0      844.81      844.01     61.15 o 
   5  11   0      295.84      285.29     39.47 o 
   6  11   0       94.35       71.07     20.98 o 
   7  11   0       46.25       13.61     27.01 o 
   8  11   0      104.06       84.79     18.34 o 
   9  11   0        6.34       -4.98     19.62 o 
  10  11   0        7.32      -10.26     21.73 o 
  -8  12   0       18.92       15.92     17.45 o 
  -7  12   0        0.27        4.50     15.35 o 
  -6  12   0        3.35       -3.56     14.90 o 
  -5  12   0       37.96       17.70     14.00 o 
  -4  12   0       17.49       -3.36     11.59 o 
  -3  12   0       21.37        1.97     12.69 o 
  -2  12   0      147.15      173.17     21.87 o 
  -1  12   0        2.74       -6.88     11.38 o 
   0  12   0       16.50       23.29     12.85 o 
   1  12   0        5.99       -9.98     10.39 o 
   2  12   0        8.33        3.61     11.87 o 
   3  12   0      107.49      107.10     17.87 o 
   4  12   0      665.95      735.07     55.12 o 
   5  12   0      234.12      301.40     45.28 o 
   6  12   0      160.98      106.95     19.95 o 
   7  12   0        5.99       -5.82     15.77 o 
   8  12   0        8.29       -6.99     21.51 o 
   9  12   0       25.27       -3.32     23.85 o 
  10  12   0        6.59       30.18     26.11 o 
  -7  13   0       50.10       58.57     19.63 o 
  -6  13   0        3.12      -18.44     18.79 o 
  -5  13   0        7.60        2.86     14.62 o 
  -4  13   0      323.95      346.08     34.94 o 
  -3  13   0       21.62        6.46     13.55 o 
  -2  13   0       15.28       -4.68     13.41 o 
  -1  13   0      235.72      244.90     27.48 o 
   0  13   0      118.84       86.28     17.67 o 
   1  13   0        6.99      -19.74     11.38 o 
   2  13   0       10.35        3.19     13.94 o 
   3  13   0       29.86       10.89     13.12 o 
   4  13   0      973.02     1079.89     78.33 o 
   5  13   0      398.86      489.42     43.59 o 
   6  13   0        1.31      -26.64     13.32 o 
   7  13   0        5.86       -8.60     28.52 o 
   8  13   0       11.62       -0.01     16.02 o 
   9  13   0       57.09       52.52     28.37 o 
  -6  14   0       17.69       22.61     18.14 o 
  -5  14   0       20.43       39.25     18.31 o 
  -4  14   0       18.74       41.72     18.19 o 
  -3  14   0       54.92       59.77     18.71 o 
  -2  14   0        4.95        2.18     14.46 o 
  -1  14   0        4.36        5.32     27.01 o 
   0  14   0      288.87      262.95     29.93 o 
   1  14   0       61.46       32.51     15.56 o 
   2  14   0       11.91        6.56     14.76 o 
   3  14   0       51.99       29.41     16.27 o 
   4  14   0       30.66       23.63     15.66 o 
   5  14   0       49.98       44.97     25.20 o 
   6  14   0      124.71      119.98     22.88 o 
   7  14   0      146.63      121.30     23.31 o 
  -3  15   0       84.40      116.39     23.43 o 
  -2  15   0       17.39       12.92     18.35 o 
  -1  15   0      171.33      162.64     24.21 o 
   0  15   0        4.61       14.15     16.75 o 
   1  15   0       32.91       22.87     17.39 o 
   2  15   0       50.85        7.97     16.61 o 
   3  15   0       17.13        3.11     16.63 o 
   4  15   0        0.51       -4.00     16.46 o 
   5  15   0       25.28       17.30     17.91 o 
  -4 -15   1      100.56       80.42     21.42 o 
  -3 -15   1        1.01      -11.23     17.21 o 
  -2 -15   1       45.25       54.35     21.43 o 
  -1 -15   1       97.46       73.56     20.15 o 
   0 -15   1      318.54      365.24     38.15 o 
   1 -15   1        9.83      -19.67     16.26 o 
   2 -15   1       73.37       35.95     20.22 o 
   3 -15   1      124.03      202.47     27.88 o 
  -6 -14   1       96.00       97.51     22.97 o 
  -5 -14   1      425.52      510.27     47.16 o 
  -4 -14   1       83.99       80.80     19.95 o 
  -3 -14   1       93.15       83.36     25.51 o 
  -2 -14   1        2.21      -12.93     15.45 o 
  -1 -14   1       91.12       37.65     17.17 o 
   0 -14   1      170.22      163.80     24.06 o 
   1 -14   1        0.04       -8.09     15.19 o 
   2 -14   1       40.15       24.07     15.90 o 
   3 -14   1        1.25       -3.01     16.25 o 
   4 -14   1       11.22       -3.05     15.58 o 
   5 -14   1       88.73      102.78     30.49 o 
  -8 -13   1       56.85       68.79     19.98 o 
  -7 -13   1       30.19       10.05     16.98 o 
  -6 -13   1       24.71       18.17     22.11 o 
  -5 -13   1      344.61      436.75     41.19 o 
  -4 -13   1        1.12       -2.53     14.21 o 
  -3 -13   1       10.25       12.70     14.90 o 
  -2 -13   1        0.01       22.44     16.07 o 
  -1 -13   1        4.39       -3.39     13.11 o 
   0 -13   1        0.39        3.29     12.86 o 
   1 -13   1        1.09      -12.45     12.53 o 
   2 -13   1      121.00      130.59     41.20 o 
   3 -13   1       96.30      110.66     24.22 o 
   4 -13   1      143.90      194.41     24.90 o 
   5 -13   1       49.05       42.83     16.46 o 
   6 -13   1        9.14       23.81     16.87 o 
   7 -13   1        6.23        2.72     21.73 o 
  -9 -12   1       62.59       78.63     30.79 o 
  -8 -12   1       48.40       38.09     17.18 o 
  -7 -12   1        0.58      -19.93     13.84 o 
  -6 -12   1        0.33      -21.61     13.51 o 
  -5 -12   1      542.26      578.87     45.62 o 
  -4 -12   1       10.73       13.50     13.50 o 
  -3 -12   1        1.71       -9.59     12.47 o 
  -2 -12   1       82.33       98.69     17.80 o 
  -1 -12   1      200.54      170.46     23.92 o 
   0 -12   1      119.13      108.20     27.24 o 
   1 -12   1       20.85       31.93     13.06 o 
   2 -12   1       54.30       27.58     13.49 o 
   3 -12   1       19.63       15.21     12.27 o 
   4 -12   1        0.47      -11.52     12.87 o 
   5 -12   1       19.56       14.34     19.32 o 
   6 -12   1       33.57       34.11     21.43 o 
   7 -12   1        0.87       16.30     25.05 o 
   8 -12   1       99.82       94.32     29.28 o 
 -10 -11   1       15.55       14.49     24.60 o 
  -9 -11   1       26.00       20.68     21.88 o 
  -8 -11   1       52.57       27.39     15.81 o 
  -7 -11   1      557.45      591.01     48.08 o 
  -6 -11   1      236.11      264.37     28.03 o 
  -5 -11   1     1191.99     1328.72     93.32 o 
  -4 -11   1      810.27      826.50     60.51 o 
  -3 -11   1       80.87       57.41     14.29 o 
  -2 -11   1        1.55       -1.84     10.98 o 
  -1 -11   1       49.31       32.12     12.48 o 
   0 -11   1        5.53       -4.75     10.14 o 
   1 -11   1        4.08       -5.31     10.50 o 
   2 -11   1        1.26       -8.60     13.73 o 
   3 -11   1       79.44       70.66     16.05 o 
   4 -11   1        2.54       -6.39     12.56 o 
   5 -11   1       35.01        9.99     12.94 o 
   6 -11   1        1.66       -1.79     13.77 o 
   7 -11   1      114.28       98.04     16.08 o 
   8 -11   1        1.67      -12.21     13.64 o 
   9 -11   1        0.37      -13.73     30.64 o 
 -11 -10   1      116.35       84.51     31.54 o 
 -10 -10   1      208.99      227.89     41.96 o 
  -8 -10   1       80.66       54.37     15.41 o 
  -7 -10   1     1017.98     1073.59     76.71 o 
  -6 -10   1        5.47        9.92     12.22 o 
  -5 -10   1       32.62       11.01     11.77 o 
  -4 -10   1      449.65      426.96     36.86 o 
  -3 -10   1      158.03      145.02     18.68 o 
  -2 -10   1        0.07      -17.87      9.82 o 
  -1 -10   1       64.89       78.68     14.03 o 
   0 -10   1       48.88       42.93     11.83 o 
   1 -10   1      321.35      378.00     31.17 o 
   2 -10   1      788.94      834.79     49.44 o 
   3 -10   1        2.23      -14.92      8.52 o 
   4 -10   1     1198.91     1307.63     75.23 o 
   5 -10   1      530.30      575.63     36.29 o 
   6 -10   1       58.22       40.84     12.07 o 
   7 -10   1      192.80      165.86     18.86 o 
   8 -10   1        0.11      -28.86     20.15 o 
   9 -10   1        1.42      -14.49     24.15 o 
 -11  -9   1       21.75       26.56     24.45 o 
 -10  -9   1        9.85        0.15     20.68 o 
  -9  -9   1       14.28       10.87     19.77 o 
  -8  -9   1       44.37       32.00     11.12 o 
  -7  -9   1       15.05       -8.01      9.22 o 
  -6  -9   1        0.21      -11.65      8.44 o 
  -5  -9   1        0.76      -11.08      7.44 o 
  -4  -9   1       37.20       24.64      8.00 o 
  -3  -9   1       32.60       21.84      7.81 o 
  -2  -9   1       65.02       59.89      9.03 o 
  -1  -9   1      431.97      416.30     26.02 o 
   0  -9   1       75.00       94.70     14.49 o 
   1  -9   1       93.21       81.67     10.32 o 
   2  -9   1       70.51       75.81     10.48 o 
   3  -9   1       10.63        4.79      7.86 o 
   4  -9   1      261.70      346.23     34.69 o 
   5  -9   1      103.41      105.73     13.62 o 
   6  -9   1       35.85       18.05     10.82 o 
   7  -9   1     1039.69     1178.18     82.65 o 
   8  -9   1       23.80       23.41     11.85 o 
   9  -9   1       65.53       73.08     15.53 o 
  10  -9   1       53.53       47.54     31.69 o 
  11  -9   1        1.94      -17.05     29.58 o 
 -12  -8   1       17.75        0.22     18.36 o 
 -11  -8   1        7.60        3.27     21.73 o 
 -10  -8   1       75.27       64.76     37.28 o 
  -9  -8   1       40.20        1.95     13.60 o 
  -8  -8   1      713.53      692.57     42.26 o 
  -7  -8   1      807.70      767.99     46.15 o 
  -6  -8   1        3.80       -5.75      7.38 o 
  -5  -8   1      107.67      107.33     14.41 o 
  -4  -8   1        1.17        2.21      6.35 o 
  -3  -8   1      500.17      462.97     28.32 o 
  -2  -8   1       17.91        9.64      5.66 o 
  -1  -8   1      264.67      322.32     26.42 o 
   0  -8   1      297.08      314.52     25.29 o 
   1  -8   1      334.17      358.81     26.45 o 
   2  -8   1      597.02      586.36     35.15 o 
   3  -8   1       15.52       17.85      7.58 o 
   4  -8   1       83.60       63.23     10.01 o 
   5  -8   1     1628.11     1748.00     98.45 o 
   6  -8   1      164.13      194.47     18.00 o 
   7  -8   1     1227.14     1256.63     72.90 o 
   8  -8   1      226.16      268.03     37.71 o 
   9  -8   1       46.51       51.18     13.75 o 
  10  -8   1      158.30      161.80     24.90 o 
  11  -8   1       10.23      -12.22     28.07 o 
 -12  -7   1      104.84      120.93     40.60 o 
 -11  -7   1        1.51       -7.99     15.12 o 
 -10  -7   1       40.90       42.20     15.30 o 
  -9  -7   1       34.30       25.79     14.03 o 
  -8  -7   1      897.43      912.79     53.80 o 
  -7  -7   1      496.37      513.41     31.98 o 
  -6  -7   1      146.89      135.50     13.53 o 
  -5  -7   1      177.22      174.20     15.00 o 
  -4  -7   1      228.83      235.33     17.66 o 
  -3  -7   1      117.71       99.14     19.20 o 
  -2  -7   1       15.11        3.53      5.56 o 
  -1  -7   1      314.21      253.58     20.82 o 
   0  -7   1     1552.35     1615.33     90.00 o 
   1  -7   1      733.13      871.18     49.97 o 
   2  -7   1     3161.70     3470.87    190.41 o 
   3  -7   1      140.35      162.24     17.51 o 
   4  -7   1      240.65      251.82     18.78 o 
   5  -7   1       88.01       65.19     10.53 o 
   6  -7   1       17.44        0.28      7.56 o 
   7  -7   1      913.06      957.86     70.15 o 
   8  -7   1       18.64       -2.70      9.70 o 
   9  -7   1       12.66        9.60     10.99 o 
  10  -7   1      247.21      284.36     31.96 o 
  11  -7   1        0.14      -28.33     19.39 o 
  12  -7   1       13.13      -18.26     31.39 o 
 -13  -6   1        0.44      -20.31     18.86 o 
 -12  -6   1      102.30      103.21     58.18 o 
 -11  -6   1       15.66       -9.00     15.31 o 
 -10  -6   1       21.42       13.81     13.46 o 
  -9  -6   1       20.23       15.69     12.70 o 
  -8  -6   1      104.99      104.22     12.61 o 
  -7  -6   1      419.47      425.36     27.05 o 
  -6  -6   1       27.60       22.17      7.54 o 
  -5  -6   1     1411.68     1530.27     85.54 o 
  -4  -6   1      123.71      130.52     11.46 o 
  -3  -6   1        6.45        4.73      4.79 o 
  -2  -6   1      282.27      275.93     17.87 o 
  -1  -6   1      377.97      394.18     23.78 o 
   0  -6   1      270.01      233.61     15.65 o 
   1  -6   1     1229.93     1187.02     66.63 o 
   2  -6   1      226.87      193.60     14.07 o 
   3  -6   1       17.65        4.76      6.38 o 
   4  -6   1        0.03       -7.31      5.47 o 
   5  -6   1      152.56      126.76     12.56 o 
   6  -6   1        0.36        0.83      7.06 o 
   7  -6   1       31.53       30.18      9.03 o 
   8  -6   1       10.12       -0.65      8.77 o 
   9  -6   1       47.93       38.02     11.18 o 
  10  -6   1      427.53      448.71     41.09 o 
  11  -6   1        0.45      -14.66     14.99 o 
  12  -6   1       43.26       31.18     18.77 o 
 -13  -5   1        0.13       -0.50     17.89 o 
 -12  -5   1      265.34      231.01     30.21 o 
 -11  -5   1       52.99       27.62     15.21 o 
 -10  -5   1      114.61      126.77     22.03 o 
  -9  -5   1      127.03      111.95     33.20 o 
  -8  -5   1     1660.06     1708.82     96.10 o 
  -7  -5   1     1075.93     1168.14     66.63 o 
  -6  -5   1     1959.37     2252.69    124.72 o 
  -5  -5   1      148.12      162.20     13.33 o 
  -4  -5   1      464.36      469.05     27.95 o 
  -3  -5   1     1646.75     1643.81     91.09 o 
  -2  -5   1       10.02       10.00      4.35 o 
   0  -5   1      761.94      741.54     42.13 o 
   1  -5   1       83.12       73.34      7.53 o 
   2  -5   1      505.75      438.86     25.98 o 
   3  -5   1       16.38       15.80      5.51 o 
   4  -5   1     2660.79     3044.03    167.33 o 
   5  -5   1        0.19      -10.31      5.16 o 
   6  -5   1       30.69       14.65      6.75 o 
   7  -5   1       38.65       18.88      7.97 o 
   8  -5   1       19.67       21.84      9.20 o 
   9  -5   1      354.18      320.61     33.31 o 
  10  -5   1       19.46       35.06     14.56 o 
  11  -5   1       18.37       23.48     25.66 o 
  12  -5   1      113.00      103.42     44.29 o 
  13  -5   1       61.99       51.33     20.22 o 
 -13  -4   1       37.28       18.54     17.23 o 
 -12  -4   1       29.46        2.68     16.16 o 
 -11  -4   1       26.83       22.74     18.34 o 
 -10  -4   1       66.15       63.75     16.46 o 
  -9  -4   1      523.23      515.40     41.16 o 
  -8  -4   1      225.16      253.94     19.49 o 
  -7  -4   1       34.19       21.75      8.29 o 
  -6  -4   1       50.86       58.64      8.08 o 
  -5  -4   1      254.60      313.36     22.39 o 
  -4  -4   1      708.41      709.65     40.54 o 
  -3  -4   1       67.93       48.86     13.01 o 
  -2  -4   1       51.79       50.75      5.85 o 
  -1  -4   1     3099.03     3114.97    170.28 o 
   0  -4   1     2736.66     2695.26    147.56 o 
   1  -4   1     9247.05     9399.46    510.63 o 
   2  -4   1    15364.91    16523.87    896.94 o 
   3  -4   1      117.91      112.00      9.70 o 
   4  -4   1      127.52      148.34     12.03 o 
   5  -4   1       79.75       67.54      8.17 o 
   6  -4   1       16.87       12.50      6.54 o 
   7  -4   1     1133.46     1130.38     64.57 o 
   8  -4   1       41.45       39.25      9.10 o 
   9  -4   1       73.66       56.41     10.62 o 
  10  -4   1      276.64      270.89     42.71 o 
  11  -4   1       59.40       72.19     17.73 o 
  12  -4   1        3.65        4.25     15.48 o 
  13  -4   1      132.14      153.68     25.58 o 
 -13  -3   1       79.05       78.87     21.07 o 
 -12  -3   1       49.70       27.11     16.03 o 
 -11  -3   1        0.02        2.18     12.97 o 
 -10  -3   1      361.93      484.83     42.69 o 
  -9  -3   1      928.17      954.43     69.86 o 
  -8  -3   1      278.60      344.18     42.45 o 
  -7  -3   1      178.23      184.33     19.83 o 
  -6  -3   1       10.85        2.89      5.13 o 
  -5  -3   1      803.84      879.16     49.83 o 
  -4  -3   1     1748.60     1843.70    101.62 o 
  -3  -3   1     3241.71     3615.50    197.31 o 
  -2  -3   1      105.70       80.36      7.04 o 
  -1  -3   1      106.31       69.59      9.64 o 
   1  -3   1    53662.61    56350.31   3050.83 o 
   2  -3   1     4473.46     4767.94    259.35 o 
   3  -3   1       43.51       35.81      7.25 o 
   4  -3   1     1426.35     1507.78     83.69 o 
   5  -3   1     2800.84     3201.38    175.81 o 
   6  -3   1      227.14      269.12     18.17 o 
   7  -3   1        1.55       -2.94      6.21 o 
   8  -3   1       44.57       22.77      8.10 o 
   9  -3   1       25.27        0.23      7.81 o 
  10  -3   1       28.43        9.33     15.02 o 
  11  -3   1      479.46      448.78     58.25 o 
  12  -3   1        0.28       -4.35     13.95 o 
  13  -3   1       46.59       26.17     17.45 o 
 -14  -2   1        3.82      -13.43     21.43 o 
 -13  -2   1       16.24        6.96     17.63 o 
 -12  -2   1       75.30       61.96     19.42 o 
 -11  -2   1       35.50        8.12     16.45 o 
 -10  -2   1      587.89      584.54     47.78 o 
  -9  -2   1      106.48      118.86     17.86 o 
  -8  -2   1      550.61      534.67     40.93 o 
  -7  -2   1      170.09      163.17     16.43 o 
  -6  -2   1        7.48        1.77      4.47 o 
  -5  -2   1      118.88       90.03      9.94 o 
  -4  -2   1     1743.96     1788.39     98.56 o 
  -3  -2   1      502.24      492.30     28.15 o 
  -2  -2   1     2935.70     3108.95    169.48 o 
  -1  -2   1      647.36      619.74     34.51 o 
   0  -2   1        7.47       -0.24      2.21 o 
   1  -2   1     3571.51     3316.16    180.48 o 
   2  -2   1    39206.56    41157.43   2228.82 o 
   3  -2   1        6.58       -1.43      3.35 o 
   4  -2   1      845.09      805.34     45.20 o 
   5  -2   1      132.13      136.65     59.46 o 
   6  -2   1     2311.68     2570.83    174.57 o 
   7  -2   1       38.93       29.73      6.98 o 
   8  -2   1      178.31      180.94     20.14 o 
   9  -2   1      433.64      460.68     43.24 o 
  10  -2   1       10.98        6.21     11.75 o 
  11  -2   1       67.86       80.65     18.56 o 
  12  -2   1      739.89      695.82     84.44 o 
  13  -2   1        1.31      -14.96     26.41 o 
  14  -2   1        5.82        3.72     19.22 o 
 -14  -1   1        0.15       15.95     19.36 o 
 -13  -1   1       15.05       21.48     16.44 o 
 -12  -1   1       10.80       -9.79     13.97 o 
 -11  -1   1      280.24      260.58     29.54 o 
 -10  -1   1      140.41      129.70     28.98 o 
  -9  -1   1      249.41      224.64     54.18 o 
  -8  -1   1        0.92        1.44      9.24 o 
  -7  -1   1      140.11      148.07     17.31 o 
  -6  -1   1      489.88      507.38     57.35 o 
  -5  -1   1      172.79      245.31     28.00 o 
  -4  -1   1     3941.69     4547.90    247.63 o 
  -3  -1   1     1548.60     1530.18     84.10 o 
  -2  -1   1       45.83       47.16      7.35 o 
  -1  -1   1    24051.00    27507.23   1489.82 o 
   0  -1   1     2484.05     2450.41    133.35 o 
   1  -1   1      617.59      621.61     34.30 o 
   2  -1   1    12582.62    14054.10    760.50 o 
   3  -1   1      518.67      447.50     25.47 o 
   4  -1   1      595.64      708.61     40.05 o 
   5  -1   1      478.76      459.91     26.94 o 
   6  -1   1     2478.76     3002.62    164.57 o 
   7  -1   1       70.92      112.77     10.50 o 
   8  -1   1      476.86      494.25     31.41 o 
   9  -1   1      161.03      162.27     14.81 o 
  10  -1   1      643.45      663.20     51.11 o 
  11  -1   1       77.58       65.77     16.39 o 
  12  -1   1        4.41        2.68     26.94 o 
  13  -1   1       72.82       40.83     18.41 o 
  14  -1   1        1.52        2.24     18.59 o 
 -14   0   1        7.06      -12.44     18.82 o 
 -13   0   1       15.05       10.98     16.54 o 
 -12   0   1        0.03       -6.66     16.98 o 
 -11   0   1       19.52        6.43     13.70 o 
 -10   0   1      385.62      453.33     40.55 o 
  -9   0   1      751.49      689.39     64.89 o 
  -8   0   1      126.96      120.49     16.67 o 
  -7   0   1       98.40      135.96     16.41 o 
  -6   0   1      217.20      227.97     21.22 o 
  -5   0   1      419.70      432.47     40.97 o 
  -4   0   1      189.13      191.88     16.90 o 
  -3   0   1      153.53      179.31     14.83 o 
  -2   0   1       79.18       58.87      6.56 o 
  -1   0   1     3478.23     3463.37    232.24 o 
   1   0   1      157.74      150.55      8.52 o 
   2   0   1       63.86       78.63      5.46 o 
   3   0   1        7.94        6.83      3.50 o 
   4   0   1     1463.16     1517.62     83.31 o 
   5   0   1       41.88       37.50     10.40 o 
   6   0   1      988.08     1158.47     64.80 o 
   7   0   1      973.91     1090.51     61.78 o 
   8   0   1      210.94      214.61     18.21 o 
   9   0   1       14.48       -4.63      7.29 o 
  10   0   1     3103.18     3434.82    235.60 o 
  11   0   1     1276.33     1356.53     97.63 o 
  12   0   1       33.29       33.81     16.35 o 
  13   0   1        8.07       -6.16     15.74 o 
  14   0   1        2.89      -16.17     18.08 o 
 -13   1   1        0.00      -13.80     16.09 o 
 -12   1   1       45.71       13.96     16.22 o 
 -11   1   1       45.64       19.61     25.66 o 
 -10   1   1      221.04      186.00     23.27 o 
  -9   1   1      355.45      378.96     34.55 o 
  -8   1   1       25.60       26.01     10.65 o 
  -7   1   1      840.89      889.52     63.94 o 
  -6   1   1      337.54      361.94     38.03 o 
  -5   1   1      339.79      313.54     19.15 o 
  -4   1   1      291.36      274.68     16.64 o 
  -3   1   1      151.42      125.86     14.05 o 
  -2   1   1     2578.41     2587.75    140.76 o 
  -1   1   1        0.18        3.10      1.66 o 
   0   1   1        4.74        1.79      1.00 o 
   1   1   1    29796.36    37820.64   2051.72 o 
   2   1   1        7.52        2.51      2.42 o 
   3   1   1      397.67      487.25     27.49 o 
   4   1   1     6982.46     8084.78    439.08 o 
   5   1   1       18.14        8.73      5.09 o 
   7   1   1     2591.19     3000.93    165.09 o 
   8   1   1      385.70      354.70     43.98 o 
   9   1   1     2209.20     2468.11    136.97 o 
  10   1   1     2037.23     2219.72    154.53 o 
  11   1   1      166.70      180.29     33.58 o 
  12   1   1        0.13       -0.82     13.33 o 
  13   1   1        0.78      -18.68     14.94 o 
  14   1   1        8.18      -18.76     30.41 o 
 -13   2   1       28.67        4.80     17.07 o 
 -12   2   1      258.97      223.33     28.39 o 
 -11   2   1        0.06        2.58     12.91 o 
 -10   2   1      115.94      108.38     17.88 o 
  -9   2   1       66.19       56.47     14.00 o 
  -8   2   1       61.82       43.16      8.18 o 
  -7   2   1        1.02        5.78      5.77 o 
  -6   2   1      181.50      173.69     19.45 o 
  -5   2   1     1432.78     1522.62     84.40 o 
  -4   2   1       65.47       35.41      5.50 o 
  -3   2   1      713.59      663.01     37.32 o 
  -2   2   1     4240.34     4636.69    252.24 o 
  -1   2   1    13644.00    13981.57    935.53 o 
   0   2   1      189.58      136.08      8.19 o 
   1   2   1      207.35      177.47     12.75 o 
   2   2   1     1735.41     2154.64    117.62 o 
   3   2   1     1403.86     1738.91     95.44 o 
   4   2   1       69.16       91.75      8.18 o 
   5   2   1       46.36       36.07      5.76 o 
   6   2   1     1037.48     1177.95     65.78 o 
   7   2   1       38.21       35.69      6.81 o 
   8   2   1       22.33       11.98      6.29 o 
   9   2   1     1275.21     1358.30     77.09 o 
  10   2   1      105.51       76.99     16.15 o 
  11   2   1      215.04      314.25     31.97 o 
  12   2   1       80.24       52.93     16.74 o 
  13   2   1        2.47        0.42     25.43 o 
  14   2   1       41.89       92.39     30.71 o 
 -13   3   1       76.13       72.77     20.71 o 
 -12   3   1      414.73      400.11     39.50 o 
 -11   3   1        7.50        1.70     13.40 o 
 -10   3   1       22.84        0.37     16.15 o 
  -9   3   1        0.44        4.96     11.17 o 
  -8   3   1      157.54      166.38     15.00 o 
  -7   3   1     1078.15     1124.60     64.00 o 
  -6   3   1        3.11       -0.92      5.22 o 
  -5   3   1      539.68      609.89     53.78 o 
  -4   3   1     3505.42     4083.87    275.53 o 
  -3   3   1      163.01      158.30     12.16 o 
  -2   3   1     3303.04     3342.14    182.44 o 
  -1   3   1     4030.71     4664.15    313.12 o 
   0   3   1      413.27      512.08     66.71 o 
   1   3   1     1622.54     1522.18    100.53 o 
   2   3   1        0.12       -2.79      2.93 o 
   3   3   1      359.45      411.59     23.89 o 
   4   3   1      884.69      962.56     53.97 o 
   5   3   1      558.77      659.08     37.88 o 
   7   3   1      277.81      300.78     20.56 o 
   8   3   1       35.65        8.81      6.64 o 
   9   3   1      641.98      669.84     40.00 o 
  10   3   1     3139.73     3447.02    236.54 o 
  11   3   1     3591.11     4021.40    275.46 o 
  12   3   1        0.36      -23.64     13.60 o 
  13   3   1        0.68      -11.83     15.08 o 
  14   3   1      236.21      249.06     33.60 o 
 -13   4   1       46.65       55.01     36.45 o 
 -12   4   1       76.05       91.21     25.35 o 
 -11   4   1       33.71       21.68     15.38 o 
 -10   4   1       62.03       35.85     14.28 o 
  -9   4   1      227.49      222.52     24.60 o 
  -8   4   1       58.25       45.37     11.80 o 
  -7   4   1       57.38       33.48      8.97 o 
  -6   4   1      116.56       98.90     10.56 o 
  -5   4   1      306.52      278.82     18.64 o 
  -4   4   1      287.18      291.85     18.45 o 
  -3   4   1      274.88      291.59     18.50 o 
  -2   4   1       97.01       86.85     20.76 o 
  -1   4   1     1486.51     1385.77     94.26 o 
   0   4   1      120.19      180.49     32.82 o 
   1   4   1      177.68      140.20     16.68 o 
   2   4   1      208.87      182.03     11.54 o 
   3   4   1     2459.13     2926.58    160.07 o 
   4   4   1     4647.23     6113.15    333.02 o 
   5   4   1      242.13      300.46     34.04 o 
   6   4   1       11.23       14.25      6.53 o 
   7   4   1      145.90      133.73     12.43 o 
   8   4   1       73.20       78.33     10.81 o 
   9   4   1       29.61        8.74      8.10 o 
  10   4   1      820.55      799.51     60.17 o 
  11   4   1     2032.08     2107.47    147.96 o 
  12   4   1       32.67       10.72     29.50 o 
  13   4   1       13.69        8.92     16.75 o 
  14   4   1       56.51       42.62     32.75 o 
 -13   5   1        0.67      -33.03     18.60 o 
 -12   5   1        1.79       -0.50     16.88 o 
 -11   5   1        9.69       11.32     14.68 o 
 -10   5   1      304.38      289.13     47.92 o 
  -9   5   1      262.63      286.36     29.64 o 
  -8   5   1       64.75       61.86     10.85 o 
  -7   5   1       41.72       32.78      8.92 o 
  -6   5   1      121.47      100.58     11.43 o 
  -5   5   1     1058.67     1085.80     61.81 o 
  -4   5   1        0.02       13.51      5.75 o 
  -3   5   1      131.10      139.07     12.11 o 
  -2   5   1     1948.34     1950.32    107.68 o 
  -1   5   1       59.12       61.33      7.89 o 
   0   5   1      379.88      364.04     21.37 o 
   1   5   1      892.96      861.29     58.64 o 
   2   5   1      877.40      723.21     40.83 o 
   3   5   1       75.49       56.22      6.40 o 
   4   5   1      683.33      712.26     40.62 o 
   5   5   1        2.12        0.02      5.22 o 
   6   5   1      559.79      659.50     38.68 o 
   7   5   1      140.97      157.51     18.27 o 
   8   5   1        1.44       -4.84      7.12 o 
   9   5   1      534.11      537.07     33.70 o 
  10   5   1      350.52      399.66     60.52 o 
  11   5   1      978.37     1045.84    104.81 o 
  12   5   1      243.58      304.30     33.66 o 
  13   5   1       13.75      -10.85     16.96 o 
  14   5   1      262.02      418.18     44.13 o 
 -12   6   1        1.55       11.57     18.54 o 
 -11   6   1       18.08       15.22     16.33 o 
 -10   6   1        8.42       -8.70     15.13 o 
  -9   6   1       21.40        0.63     12.51 o 
  -8   6   1      269.55      306.57     24.26 o 
  -7   6   1     1506.36     1782.18    100.62 o 
  -6   6   1       37.86       34.32      8.94 o 
  -5   6   1       80.22       72.72      9.72 o 
  -4   6   1     2355.56     2187.61    121.35 o 
  -3   6   1      472.63      515.66     30.86 o 
  -2   6   1      239.44      240.41     17.10 o 
  -1   6   1      698.13      816.11     46.26 o 
   0   6   1      280.88      264.39     16.34 o 
   1   6   1     1228.79     1363.68     91.77 o 
   2   6   1      237.25      226.48     15.19 o 
   3   6   1       39.62       27.03      5.21 o 
   4   6   1        1.33       -4.57      4.65 o 
   5   6   1        3.06        3.44      5.35 o 
   6   6   1      872.28     1078.40     61.53 o 
   7   6   1      567.78      575.71     34.73 o 
   8   6   1      478.19      491.43     30.95 o 
   9   6   1     1025.77     1117.82     64.73 o 
  10   6   1      401.67      458.78     41.57 o 
  11   6   1      288.65      347.63     35.03 o 
  12   6   1       53.24       29.80     17.37 o 
  13   6   1       72.40       74.35     21.39 o 
 -12   7   1       37.80       38.34     21.76 o 
 -11   7   1        2.16       -4.16     18.26 o 
 -10   7   1       21.95        0.86     22.64 o 
  -9   7   1      344.60      390.32     37.24 o 
  -8   7   1       82.66       74.99     12.92 o 
  -7   7   1      482.93      511.25     33.49 o 
  -6   7   1       79.54       54.26     10.08 o 
  -5   7   1        9.01       -4.35      6.70 o 
  -4   7   1      163.57      175.91     15.04 o 
  -3   7   1       72.43      130.97     20.95 o 
  -2   7   1       10.82       -3.47      9.21 o 
  -1   7   1     1842.66     2038.74    112.75 o 
   0   7   1     1976.93     2338.64    128.87 o 
   1   7   1      744.15      799.15     55.65 o 
   2   7   1       29.93       42.47      8.91 o 
   3   7   1      197.11      174.86     13.08 o 
   4   7   1      925.82     1068.76     60.51 o 
   5   7   1      374.92      373.93     23.60 o 
   6   7   1      245.03      314.88     22.33 o 
   7   7   1      413.42      445.31     29.01 o 
   8   7   1      252.46      279.33     21.99 o 
   9   7   1     1565.06     1743.32     98.91 o 
  10   7   1       19.09       -0.95     13.80 o 
  11   7   1      189.98      201.24     27.18 o 
  12   7   1       53.87       48.57     25.88 o 
  13   7   1       14.17        8.36     19.08 o 
 -11   8   1        6.93       25.58     19.48 o 
 -10   8   1      243.55      275.53     31.62 o 
  -9   8   1       76.46       81.48     19.06 o 
  -8   8   1      174.99      166.12     22.69 o 
  -7   8   1      703.12      735.49     44.72 o 
  -6   8   1       43.67       65.06     12.10 o 
  -5   8   1       16.67        7.95      8.19 o 
  -4   8   1        6.42        4.05      7.38 o 
  -3   8   1       34.02       44.83     10.08 o 
  -2   8   1        0.30       -2.84      5.79 o 
  -1   8   1      100.22       95.55      9.52 o 
   0   8   1      143.94      145.84     11.92 o 
   1   8   1      145.46      150.62     12.28 o 
   2   8   1       62.51       53.93     10.35 o 
   3   8   1     1269.41     1149.64     64.91 o 
   4   8   1        4.07       -7.64      5.40 o 
   5   8   1       94.85       91.33     10.36 o 
   6   8   1      868.39      881.85     51.50 o 
   7   8   1      356.02      474.38     53.01 o 
   8   8   1       62.38       42.10     10.81 o 
   9   8   1      229.11      215.30     19.94 o 
  10   8   1       11.45        7.33     14.35 o 
  11   8   1        0.25       -6.38     14.85 o 
  12   8   1       40.12       20.77     17.17 o 
  13   8   1        0.60      -10.26     24.45 o 
 -11   9   1        0.31      -21.34     19.00 o 
 -10   9   1       16.34       20.00     33.50 o 
  -9   9   1      143.66      198.45     35.01 o 
  -8   9   1      137.48      132.66     17.10 o 
  -7   9   1      705.31      640.72     49.58 o 
  -6   9   1        8.06       -2.70     28.22 o 
  -5   9   1     3892.43     4533.41    308.03 o 
  -4   9   1       14.31       49.62     17.88 o 
  -3   9   1       30.71       45.37      8.77 o 
  -2   9   1        0.89       -3.71      6.25 o 
  -1   9   1       31.86       10.83      6.35 o 
   0   9   1      135.40      140.38     14.34 o 
   1   9   1        0.87       -6.69      7.68 o 
   2   9   1        0.02       -6.56      7.58 o 
   3   9   1      235.06      206.18     15.70 o 
   4   9   1      604.76      565.66     33.98 o 
   5   9   1        3.74       -9.21      6.51 o 
   6   9   1      933.62      862.56     50.64 o 
   7   9   1       98.48       59.51     13.98 o 
   8   9   1        0.89      -19.95     10.78 o 
   9   9   1        1.13      -13.02     11.20 o 
  10   9   1       34.46       10.41     20.07 o 
  11   9   1        2.72      -30.94     20.98 o 
  12   9   1       18.49       31.09     23.39 o 
 -10  10   1      102.46      107.30     24.04 o 
  -9  10   1       11.27       -6.39     23.62 o 
  -8  10   1       36.97       45.82     17.64 o 
  -7  10   1       64.55       43.14     12.63 o 
  -6  10   1       21.39       19.86     10.73 o 
  -5  10   1      609.05      607.89     45.40 o 
  -4  10   1     1205.51     1361.19     77.86 o 
  -3  10   1      231.99      272.45     20.97 o 
  -2  10   1       53.71       57.92     12.07 o 
  -1  10   1       78.58       96.36     14.73 o 
   0  10   1       10.91        3.55      9.18 o 
   1  10   1      634.75      686.68     50.05 o 
   2  10   1      179.57      223.41     22.83 o 
   3  10   1       51.00       23.40     13.21 o 
   4  10   1        0.13      -11.19      8.90 o 
   5  10   1      321.90      379.48     33.57 o 
   6  10   1     1995.92     2171.00    147.42 o 
   7  10   1      109.46       96.78     26.79 o 
   8  10   1      236.56      226.15     25.31 o 
   9  10   1       25.82       11.23     13.77 o 
  10  10   1        5.25       -4.38     19.47 o 
  11  10   1       66.14       39.54     24.90 o 
  12  10   1       14.20        6.79     24.30 o 
  -9  11   1        0.41      -13.41     17.06 o 
  -8  11   1        1.14        1.26     13.10 o 
  -7  11   1        0.34        9.07     15.85 o 
  -6  11   1        5.13       -8.18     15.70 o 
  -5  11   1      388.11      438.61     38.15 o 
  -4  11   1      221.33      214.64     24.11 o 
  -3  11   1       22.00       20.56     11.93 o 
  -2  11   1      461.88      488.17     41.05 o 
  -1  11   1        1.09        2.99     20.00 o 
   0  11   1       79.95       53.23     14.87 o 
   1  11   1      213.80      197.96     22.08 o 
   2  11   1       58.55       57.94     13.92 o 
   3  11   1      303.22      314.48     31.24 o 
   4  11   1      978.35      960.03     68.78 o 
   5  11   1      281.74      304.90     29.95 o 
   6  11   1      654.44      637.69     48.49 o 
   7  11   1        8.36       -3.59     14.04 o 
   8  11   1       18.89        5.74     13.58 o 
   9  11   1        7.94       -2.41     13.64 o 
  10  11   1       34.20       52.37     26.41 o 
  11  11   1      134.19       79.99     29.43 o 
  -8  12   1       11.12        0.04     18.11 o 
  -7  12   1        0.01      -10.47     15.02 o 
  -6  12   1        1.58       -8.05     13.51 o 
  -5  12   1       19.58       12.01     14.71 o 
  -4  12   1       11.51        8.80     12.73 o 
  -3  12   1       33.02       22.48     13.23 o 
  -2  12   1       39.67       32.18     13.29 o 
  -1  12   1       66.08       31.67     13.28 o 
   0  12   1        5.15       -9.18     12.00 o 
   1  12   1       28.78       45.02     13.76 o 
   2  12   1       44.28       23.41     14.49 o 
   3  12   1        2.30       -6.29     11.43 o 
   4  12   1       13.90        3.98     12.85 o 
   5  12   1      102.46      100.06     18.14 o 
   6  12   1       13.38        2.28     13.73 o 
   7  12   1        6.91      -12.52     16.68 o 
   8  12   1        9.23       10.35     17.20 o 
   9  12   1       15.93      -10.30     14.93 o 
  10  12   1        8.41        7.85     24.60 o 
  -7  13   1        0.02      -11.41     17.98 o 
  -6  13   1        0.46      -13.32     16.08 o 
  -5  13   1       57.30       44.35     15.73 o 
  -4  13   1       23.98       22.47     23.69 o 
  -3  13   1        6.11        0.55     14.00 o 
  -2  13   1        0.85      -14.40     16.37 o 
  -1  13   1       11.86       27.58     14.67 o 
   0  13   1       24.84       31.64     24.00 o 
   1  13   1       16.20       26.11     13.55 o 
   2  13   1        9.28       -3.58     12.48 o 
   3  13   1        0.13      -15.23     11.84 o 
   4  13   1        0.25       -2.63     13.69 o 
   5  13   1        0.11       12.59     13.69 o 
   6  13   1      349.70      331.78     33.93 o 
   7  13   1       19.96       13.16     15.51 o 
   8  13   1      137.29      175.41     24.60 o 
   9  13   1       48.61       49.53     25.81 o 
  -6  14   1        5.71        0.30     17.81 o 
  -5  14   1       24.82       22.32     17.01 o 
  -4  14   1        3.26       14.85     16.24 o 
  -3  14   1        6.12       20.06     28.90 o 
  -2  14   1       16.13        6.59     13.92 o 
  -1  14   1       17.04        5.04     14.30 o 
   0  14   1      356.69      324.35     36.45 o 
   1  14   1       19.19       -5.19     14.41 o 
   2  14   1       12.91      -11.88     20.90 o 
   3  14   1      119.35       80.04     18.27 o 
   4  14   1       10.59       -8.50     13.77 o 
   5  14   1       27.27       23.83     24.22 o 
   6  14   1       72.58       59.44     19.35 o 
   7  14   1        3.91      -24.88     16.98 o 
   8  14   1        3.75        0.40     17.38 o 
  -4  15   1        1.11        2.29     17.76 o 
  -3  15   1       25.01       24.84     18.15 o 
  -2  15   1       10.23      -14.86     17.12 o 
  -1  15   1       10.23        0.54     15.71 o 
   0  15   1       50.07       39.04     18.16 o 
   1  15   1        5.50        1.09     26.26 o 
   2  15   1        5.74       -1.37     26.41 o 
   3  15   1        3.68      -24.51     14.17 o 
   4  15   1       17.34       19.36     18.73 o 
   5  15   1       20.01       38.43     18.80 o 
   6  15   1       13.29       13.96     18.23 o 
  -1  16   1        1.20       -6.34     18.12 o 
   0  16   1        6.28      -23.22     16.65 o 
   1  16   1       31.84       32.68     19.37 o 
   2  16   1       38.07       27.39     19.32 o 
   3  16   1        2.21       -3.76     17.50 o 
  -3 -15   2      313.89      351.81     39.84 o 
  -2 -15   2       53.69       46.88     19.45 o 
  -1 -15   2       44.16       31.94     30.79 o 
   0 -15   2        1.53       -1.62     17.39 o 
   1 -15   2       17.09      -18.86     17.93 o 
   2 -15   2        5.86       19.62     18.92 o 
  -6 -14   2        2.18      -11.56     17.87 o 
  -5 -14   2       10.15       27.93     18.67 o 
  -4 -14   2      170.87       98.09     21.88 o 
  -3 -14   2       51.46       36.47     19.85 o 
  -2 -14   2       57.14       14.66     17.01 o 
  -1 -14   2        0.25        3.12     15.61 o 
   0 -14   2       16.14        8.01     20.22 o 
   1 -14   2       70.58       51.65     23.09 o 
   2 -14   2       10.04       -1.06     15.16 o 
   3 -14   2      135.39      148.64     23.74 o 
   4 -14   2      161.47      172.05     34.56 o 
   5 -14   2        0.00      -13.58     21.73 o 
  -7 -13   2       27.57       30.89     18.83 o 
  -6 -13   2       34.73       47.06     18.30 o 
  -5 -13   2       31.28       16.79     16.52 o 
  -4 -13   2       64.42       55.23     17.55 o 
  -3 -13   2       50.51       35.38     16.32 o 
  -2 -13   2       75.76       64.23     17.73 o 
  -1 -13   2       28.46       13.64     14.59 o 
   0 -13   2        0.70        0.78     24.90 o 
   1 -13   2      398.74      433.20     39.95 o 
   2 -13   2       16.03       -3.30     13.98 o 
   3 -13   2       37.97        9.29     14.82 o 
   4 -13   2        8.73      -27.09     13.54 o 
  -9 -12   2       33.40        7.09     26.71 o 
  -8 -12   2        0.10        5.89     22.94 o 
  -7 -12   2       44.62       47.57     17.59 o 
  -6 -12   2      509.29      571.41     49.49 o 
  -5 -12   2     2100.02     2341.35    159.97 o 
  -4 -12   2       77.32       78.51     17.61 o 
  -3 -12   2       67.25       50.68     16.03 o 
  -2 -12   2       27.97       23.35     13.39 o 
  -1 -12   2        6.82        1.27     12.65 o 
   0 -12   2      144.16      124.41     19.41 o 
   1 -12   2       15.77        9.67     12.42 o 
   2 -12   2       17.27        6.19     18.11 o 
   3 -12   2       88.45       86.73     18.31 o 
   4 -12   2       87.67       51.36     19.85 o 
   5 -12   2       88.62       45.77     16.10 o 
   6 -12   2      257.17      339.26     52.52 o 
   7 -12   2       47.61       66.86     27.92 o 
   8 -12   2        5.60        4.07     28.67 o 
  -9 -11   2       37.75       60.52     27.32 o 
  -8 -11   2       37.77       48.75     26.41 o 
  -7 -11   2        8.36       -4.97     13.34 o 
  -6 -11   2      362.71      418.72     38.31 o 
  -5 -11   2     1180.82     1291.32     91.08 o 
  -4 -11   2      357.70      448.81     48.07 o 
  -3 -11   2        0.02      -21.55     10.78 o 
  -2 -11   2      432.84      560.71     46.31 o 
  -1 -11   2       17.45        1.28     16.00 o 
   0 -11   2       41.85       38.62     12.69 o 
   1 -11   2        0.79        4.23     14.79 o 
   2 -11   2        8.58       -1.93     11.12 o 
   3 -11   2      270.72      285.11     45.35 o 
   4 -11   2       54.07       29.52     14.20 o 
   5 -11   2       19.90       11.95     13.68 o 
   6 -11   2     1126.57     1190.52     69.80 o 
   7 -11   2       19.60       17.89     13.08 o 
   8 -11   2        7.81        6.75     18.64 o 
   9 -11   2      184.68      298.34     35.43 o 
 -10 -10   2       26.66       11.17     25.05 o 
  -9 -10   2       18.18       25.35     22.03 o 
  -8 -10   2        0.20       -1.81     18.56 o 
  -7 -10   2      103.19      111.09     19.14 o 
  -6 -10   2      195.91      182.41     31.47 o 
  -5 -10   2       99.58       55.91     16.30 o 
  -4 -10   2      369.19      388.03     34.71 o 
  -3 -10   2      169.98      170.50     20.75 o 
  -2 -10   2       13.42       19.90     11.14 o 
  -1 -10   2       80.55       87.32     13.22 o 
   0 -10   2       36.13       27.77      8.89 o 
   1 -10   2      198.77      230.67     19.17 o 
   2 -10   2        8.68        2.85      8.24 o 
   3 -10   2      105.52      110.78     14.03 o 
   4 -10   2      436.95      533.70     34.24 o 
   5 -10   2       11.63       22.07     10.34 o 
   6 -10   2      179.52      195.61     19.18 o 
   7 -10   2        1.87      -15.51     10.97 o 
   8 -10   2       44.60       52.68     18.07 o 
   9 -10   2        1.75      -10.06     24.30 o 
  10 -10   2       20.88       -9.81     32.60 o 
 -11  -9   2        9.30       25.20     25.35 o 
 -10  -9   2       72.53       55.69     25.81 o 
  -9  -9   2       18.99       36.07     22.64 o 
  -8  -9   2       84.10       77.58     18.05 o 
  -7  -9   2     1145.67     1265.33     73.36 o 
  -6  -9   2     2458.86     2799.20    155.96 o 
  -5  -9   2      516.55      532.64     33.31 o 
  -4  -9   2      419.40      400.84     26.83 o 
  -3  -9   2      112.19       80.39     11.19 o 
  -2  -9   2      364.49      400.10     26.70 o 
  -1  -9   2        6.22      -14.56      8.16 o 
   0  -9   2       10.43        9.62      7.13 o 
   1  -9   2       51.77       30.71      8.49 o 
   2  -9   2       28.92       25.53      8.33 o 
   3  -9   2       34.00       24.39      8.65 o 
   4  -9   2       17.14       20.49      9.25 o 
   5  -9   2     1682.69     1903.18    107.43 o 
   6  -9   2     1787.98     2181.85    122.30 o 
   7  -9   2       31.53       14.40     14.06 o 
   8  -9   2       42.66       30.23     16.25 o 
   9  -9   2       44.45       -3.17     19.24 o 
  10  -9   2        7.51       23.09     26.71 o 
 -12  -8   2      135.71      120.30     33.35 o 
 -11  -8   2        5.88        7.28     18.38 o 
 -10  -8   2      333.84      397.64     39.80 o 
  -9  -8   2       26.17       10.28     17.28 o 
  -8  -8   2      109.80       92.24     14.52 o 
  -7  -8   2      833.37      819.74     48.95 o 
  -6  -8   2      616.33      607.09     37.25 o 
  -5  -8   2      218.60      204.26     17.54 o 
  -4  -8   2       22.53        8.42      7.08 o 
  -3  -8   2        3.26      -10.00      6.22 o 
  -2  -8   2        5.05        1.12      6.16 o 
  -1  -8   2        1.37       -2.41      6.10 o 
   0  -8   2      204.10      255.77     19.05 o 
   1  -8   2      569.71      533.49     32.43 o 
   2  -8   2      238.97      258.05     21.91 o 
   3  -8   2     1134.58     1220.12     69.64 o 
   4  -8   2      308.00      376.08     26.19 o 
   5  -8   2     1314.92     1382.96     78.79 o 
   6  -8   2     2602.25     2808.11    156.04 o 
   7  -8   2        3.53      -15.42      9.11 o 
   8  -8   2      117.46      101.92     20.79 o 
   9  -8   2        0.71       -2.02     11.55 o 
  10  -8   2       16.53        2.17     16.95 o 
  11  -8   2      179.52      203.44     44.07 o 
 -12  -7   2       43.81       45.64     20.77 o 
 -11  -7   2      217.56      203.28     27.61 o 
 -10  -7   2      447.57      559.30     49.61 o 
  -9  -7   2       44.21       50.39     16.10 o 
  -8  -7   2      131.11      106.93     13.36 o 
  -7  -7   2        0.05      -14.37      7.94 o 
  -6  -7   2       12.17        1.23      9.11 o 
  -5  -7   2       12.69       -1.67      6.78 o 
  -4  -7   2      151.83      148.26     13.35 o 
  -3  -7   2      275.03      295.82     20.37 o 
  -2  -7   2        2.22      -10.99      5.87 o 
  -1  -7   2      490.84      446.20     27.21 o 
   0  -7   2      751.00      792.54     45.65 o 
   1  -7   2     1781.30     1755.33     97.86 o 
   2  -7   2      622.70      589.01     35.01 o 
   3  -7   2     5231.80     5717.69    312.68 o 
   4  -7   2      145.29      143.78     13.35 o 
   5  -7   2      119.57      105.29     12.69 o 
   6  -7   2      266.90      322.75     28.23 o 
   7  -7   2        5.86       -4.34     11.27 o 
   8  -7   2        6.12       -6.44     11.12 o 
   9  -7   2       13.49        1.02     10.56 o 
  10  -7   2       28.10       27.96     13.08 o 
  11  -7   2        2.53       30.94     27.47 o 
  12  -7   2        2.55      -37.13     27.92 o 
 -12  -6   2      417.60      464.54     77.87 o 
 -11  -6   2        4.72      -15.35     15.55 o 
 -10  -6   2      148.68      105.83     20.06 o 
  -9  -6   2       10.67        6.64     12.05 o 
  -8  -6   2      463.57      487.87     40.73 o 
  -7  -6   2      991.61      994.66     57.64 o 
  -6  -6   2      428.29      431.47     27.11 o 
  -5  -6   2      660.83      674.12     39.81 o 
  -4  -6   2      199.54      236.64     17.96 o 
  -3  -6   2        0.42       -5.41      5.00 o 
  -2  -6   2      112.35      105.08     10.09 o 
  -1  -6   2      302.47      294.33     23.24 o 
   0  -6   2      515.71      494.80     29.38 o 
   1  -6   2      657.76      685.99     39.74 o 
   2  -6   2       53.55       28.91      6.34 o 
   3  -6   2      217.73      265.51     18.71 o 
   4  -6   2      790.96      819.85     47.37 o 
   5  -6   2       51.20       31.72      8.98 o 
   6  -6   2      529.26      510.66     31.72 o 
   7  -6   2       10.60       34.97     23.04 o 
   8  -6   2      105.03      109.79     13.87 o 
   9  -6   2      149.81      136.93     23.67 o 
  10  -6   2        4.67      -12.55     10.45 o 
  11  -6   2      155.86      114.55     26.71 o 
  12  -6   2       37.46       30.94     32.90 o 
  13  -6   2       22.47       29.43     34.71 o 
 -13  -5   2        5.92       -2.43     21.96 o 
 -12  -5   2      760.47      700.82     56.60 o 
 -11  -5   2       25.25       14.21     16.35 o 
 -10  -5   2      231.64      255.46     28.90 o 
  -9  -5   2      233.48      240.43     26.45 o 
  -8  -5   2       31.49       21.45     11.61 o 
  -7  -5   2        2.50       -2.17      6.64 o 
  -6  -5   2        0.04        2.25      6.08 o 
  -5  -5   2     2982.85     3402.27    186.69 o 
  -4  -5   2       22.34       18.64      8.09 o 
  -3  -5   2        3.32       -9.49      5.13 o 
  -2  -5   2     1477.06     1374.97     76.78 o 
  -1  -5   2      979.16      945.02     53.27 o 
   0  -5   2     3316.92     3555.60    194.63 o 
   1  -5   2      106.91       96.13      8.81 o 
   2  -5   2     1402.29     1294.08     72.21 o 
   3  -5   2    12400.87    13763.56    747.54 o 
   4  -5   2      973.90      943.94     64.70 o 
   5  -5   2        9.89       11.75     10.81 o 
   6  -5   2      200.05      247.51     49.58 o 
   7  -5   2       76.63       81.14     10.74 o 
   8  -5   2      177.95      225.42     25.49 o 
   9  -5   2      118.57       92.40     14.99 o 
  10  -5   2       29.06        8.60     10.12 o 
  11  -5   2       35.55        6.54     14.69 o 
  12  -5   2        4.00      -21.51     15.11 o 
  13  -5   2       15.62       29.73     31.54 o 
 -13  -4   2        0.33       -7.03     16.91 o 
 -12  -4   2       37.83       20.66     16.78 o 
 -11  -4   2       50.29       48.42     17.07 o 
 -10  -4   2       73.61       83.15     21.81 o 
  -9  -4   2       66.35       62.39     15.14 o 
  -8  -4   2      649.18      570.76     44.09 o 
  -7  -4   2       32.52       25.75      7.15 o 
  -6  -4   2      308.04      314.54     24.29 o 
  -5  -4   2     1156.53     1248.12     70.03 o 
  -4  -4   2       77.71       76.93      9.42 o 
  -3  -4   2     1110.28     1082.57     60.46 o 
  -2  -4   2     3598.22     3738.44    204.32 o 
  -1  -4   2      609.51      566.90     32.55 o 
   1  -4   2      186.24      157.32     11.46 o 
   2  -4   2     3108.12     3195.11    174.71 o 
   3  -4   2     1679.51     1795.34     99.24 o 
   4  -4   2       11.69        6.87      4.79 o 
   5  -4   2      420.88      400.12     24.74 o 
   6  -4   2       15.52       27.73      6.86 o 
   7  -4   2       22.59        9.62      6.82 o 
   8  -4   2       20.23       20.22      8.01 o 
   9  -4   2       96.64       70.35     11.06 o 
  10  -4   2       44.77       32.41     11.03 o 
  11  -4   2      773.17      724.44     55.34 o 
  12  -4   2      254.22      362.66     42.71 o 
  13  -4   2      308.27      294.60     37.43 o 
 -13  -3   2       72.48       55.58     20.17 o 
 -12  -3   2        0.00      -11.99     15.40 o 
 -11  -3   2      190.87      181.83     36.52 o 
 -10  -3   2      137.26      128.32     20.53 o 
  -9  -3   2       40.60        8.95     12.16 o 
  -8  -3   2      322.81      385.03     33.92 o 
  -7  -3   2        7.17        4.26      5.72 o 
  -6  -3   2      826.59      826.22     47.34 o 
  -5  -3   2        2.32       -2.80      4.43 o 
  -4  -3   2       17.49       18.93      4.76 o 
  -3  -3   2        2.66       -3.59      3.67 o 
  -2  -3   2        7.81       -2.58      3.71 o 
  -1  -3   2      926.61      910.97     50.79 o 
   0  -3   2     1541.29     1423.62     78.53 o 
   1  -3   2     6149.45     6075.82    330.11 o 
   2  -3   2       28.76       18.44      4.12 o 
   3  -3   2     1290.89     1235.45     68.67 o 
   4  -3   2      179.75      196.70     13.72 o 
   5  -3   2     1803.18     1964.86    108.69 o 
   6  -3   2     1041.50     1074.57     60.76 o 
   7  -3   2        0.00        4.71      8.76 o 
   8  -3   2       82.14       58.73     13.99 o 
   9  -3   2       45.22       27.94      9.08 o 
  10  -3   2      146.15      125.93     14.70 o 
  11  -3   2       96.19      106.97     18.94 o 
  12  -3   2      135.68      169.18     33.43 o 
  13  -3   2        2.35        4.04     17.14 o 
  14  -3   2        4.21      -22.69     19.47 o 
 -13  -2   2      175.67      225.19     63.46 o 
 -12  -2   2        0.02      -16.16     14.91 o 
 -11  -2   2       37.83       23.77     14.74 o 
 -10  -2   2      894.96      826.31     62.44 o 
  -9  -2   2      564.72      554.07     43.73 o 
  -8  -2   2      209.68      243.25     24.90 o 
  -7  -2   2        0.06       -5.58      8.11 o 
  -6  -2   2     1131.22     1162.33     81.59 o 
  -4  -2   2      113.48      104.45      8.67 o 
  -3  -2   2     1103.24     1106.57     61.37 o 
  -2  -2   2     4447.86     4683.75    254.76 o 
  -1  -2   2      600.25      522.46     29.60 o 
   0  -2   2       40.15       49.43      5.10 o 
   1  -2   2     2049.55     2047.08    111.61 o 
   2  -2   2    16299.37    17145.50    928.97 o 
   3  -2   2     9654.24    10548.18    572.52 o 
   4  -2   2       13.43        5.38      3.97 o 
   5  -2   2     4728.19     5565.58    303.48 o 
   6  -2   2     1839.36     2357.32    161.56 o 
   7  -2   2       32.60       33.72     12.29 o 
   8  -2   2     1151.81     1268.79     72.15 o 
   9  -2   2        7.49        0.27      7.72 o 
  10  -2   2       36.32       33.77     10.39 o 
  11  -2   2      130.89      105.08     21.20 o 
  12  -2   2      139.76      164.40     24.29 o 
  13  -2   2        0.29       14.77     18.26 o 
  14  -2   2      149.40      195.20     29.58 o 
 -13  -1   2       55.63       40.00     18.17 o 
 -12  -1   2      133.11      126.12     23.62 o 
 -11  -1   2      249.71      249.48     29.37 o 
 -10  -1   2      860.74      826.52     62.47 o 
  -9  -1   2      299.96      323.50     30.96 o 
  -8  -1   2       59.46       34.34     16.15 o 
  -7  -1   2      466.44      424.99     33.47 o 
  -6  -1   2      716.31      813.76     58.44 o 
  -5  -1   2       70.48       67.84     13.36 o 
  -4  -1   2      195.14      206.48     18.18 o 
  -3  -1   2       21.26        5.51      4.91 o 
  -2  -1   2      101.33      108.30      8.06 o 
  -1  -1   2    14334.17    14903.61    807.81 o 
   0  -1   2     3265.19     3294.85    179.02 o 
   1  -1   2      381.55      337.68     19.08 o 
   2  -1   2     9690.84    10222.86    686.30 o 
   3  -1   2     1017.90     1150.19     63.38 o 
   4  -1   2        1.59        1.90      3.69 o 
   5  -1   2       43.26       29.78      7.27 o 
   6  -1   2      966.75     1221.63     67.93 o 
   7  -1   2       11.34       10.13      6.04 o 
   8  -1   2      525.94      568.79     34.33 o 
   9  -1   2       20.70       23.17      8.23 o 
  10  -1   2      379.20      361.23     25.72 o 
  11  -1   2       90.39      119.59     19.72 o 
  12  -1   2      815.51      903.67     68.69 o 
  13  -1   2      249.13      286.77     50.63 o 
  14  -1   2      183.40      182.29     27.65 o 
 -13   0   2       31.82       25.09     17.59 o 
 -12   0   2        0.18       -8.10     14.61 o 
 -11   0   2     1300.71     1338.84     97.16 o 
 -10   0   2       54.38       50.18     18.49 o 
  -9   0   2      220.24      245.28     48.07 o 
  -8   0   2      119.32       86.66     15.18 o 
  -7   0   2        0.22       -1.07      8.36 o 
  -6   0   2     1397.19     1431.55     99.59 o 
  -5   0   2      339.71      369.43     28.23 o 
  -4   0   2      898.91      931.72     64.59 o 
  -3   0   2     3943.73     3834.09    257.34 o 
  -2   0   2      242.62      215.95     16.36 o 
  -1   0   2     1001.00      925.38     50.86 o 
   0   0   2     5186.36     4676.24    254.01 o 
   1   0   2      130.90       97.26      7.66 o 
   2   0   2      169.90      156.85      9.40 o 
   3   0   2     1219.93     1213.45     66.84 o 
   5   0   2      654.81      675.32     38.55 o 
   6   0   2      353.26      363.41     22.78 o 
   7   0   2       10.95       10.51      5.68 o 
   8   0   2       14.53        7.06      8.37 o 
   9   0   2       29.30       31.20     10.52 o 
  10   0   2       14.59        1.95      8.73 o 
  11   0   2       45.54       16.11     14.02 o 
  12   0   2      321.28      372.26     41.43 o 
  13   0   2        3.44        2.42     15.55 o 
  14   0   2        7.49       10.52     19.12 o 
 -13   1   2      220.18      194.26     29.12 o 
 -12   1   2        3.83      -23.17     22.11 o 
 -11   1   2      241.79      275.71     31.00 o 
 -10   1   2       44.54       30.93     13.92 o 
  -9   1   2       60.91       40.05     13.71 o 
  -8   1   2       44.74       31.72     11.62 o 
  -7   1   2      207.59      232.33     30.33 o 
  -6   1   2     2755.47     3090.63    210.29 o 
  -5   1   2      220.56      228.51     20.62 o 
  -4   1   2        0.00       -6.35      5.03 o 
  -3   1   2     2899.74     2720.32    183.40 o 
  -2   1   2      824.47      777.98     53.66 o 
  -1   1   2       85.90       71.65      5.19 o 
   0   1   2      279.60      242.14     13.78 o 
   1   1   2      542.58      535.61     29.57 o 
   2   1   2      775.35      765.69     42.31 o 
   3   1   2     3565.15     4164.54    226.34 o 
   4   1   2      453.25      472.76     27.13 o 
   5   1   2      425.46      513.36     29.64 o 
   7   1   2      395.23      404.15     25.43 o 
   8   1   2      616.59      639.97     37.81 o 
   9   1   2       81.31       86.65     10.85 o 
  10   1   2     1943.91     2091.22    117.32 o 
  11   1   2      209.30      222.90     25.84 o 
  12   1   2      389.42      409.52     39.12 o 
  13   1   2       11.36       -0.53     14.69 o 
  14   1   2      117.19      128.67     23.31 o 
 -13   2   2        2.69      -11.93     16.96 o 
 -12   2   2       93.00       92.29     20.56 o 
 -11   2   2       53.78       58.97     16.99 o 
 -10   2   2      134.83      124.33     19.83 o 
  -9   2   2       17.28        6.74     11.56 o 
  -8   2   2      529.10      533.24     49.35 o 
  -7   2   2      771.52      808.24     58.91 o 
  -6   2   2       10.18        8.96      7.68 o 
  -5   2   2     2677.75     2967.27    200.92 o 
  -4   2   2      484.10      476.10     34.78 o 
  -3   2   2      769.07      772.45     43.27 o 
  -2   2   2     6857.87     6776.92    368.43 o 
  -1   2   2    10007.75    10133.73    549.94 o 
   0   2   2     1473.94     1423.89     77.87 o 
   1   2   2      102.19      114.01      7.11 o 
   2   2   2    11749.60    14289.29    775.28 o 
   3   2   2       29.50       31.07      4.85 o 
   4   2   2       29.04       27.95      4.99 o 
   5   2   2      745.25      874.32     49.38 o 
   6   2   2     1106.98     1423.07     79.21 o 
   7   2   2        1.54       -8.58      5.08 o 
   8   2   2        0.70       -6.82      5.52 o 
   9   2   2      562.11      589.30     35.86 o 
  10   2   2     1835.79     1957.07    110.07 o 
  11   2   2     1160.61     1221.38     88.58 o 
  12   2   2      271.86      312.68     32.83 o 
  13   2   2      226.38      298.24     33.65 o 
  14   2   2       12.32        9.42     18.11 o 
 -13   3   2        6.01        5.78     17.61 o 
 -12   3   2        0.71      -27.10     14.35 o 
 -11   3   2        1.48       13.35     14.44 o 
 -10   3   2      110.26       77.78     16.75 o 
  -9   3   2       34.13       14.68     18.71 o 
  -8   3   2      183.69      171.10     20.70 o 
  -7   3   2      224.51      243.98     24.15 o 
  -6   3   2        9.18       -5.67      7.65 o 
  -5   3   2     1254.43     1244.50     86.77 o 
  -4   3   2     1067.83     1035.05     72.24 o 
  -3   3   2     1954.01     2036.20    111.62 o 
  -2   3   2       36.22       30.99      4.57 o 
  -1   3   2     1761.54     1771.30     96.88 o 
   0   3   2        3.30       -1.84      2.41 o 
   2   3   2     2215.27     2279.76    124.23 o 
   3   3   2     2111.32     2389.90    130.86 o 
   4   3   2      561.13      649.43     37.03 o 
   5   3   2       41.16       37.41      6.23 o 
   6   3   2     2853.83     3758.74    206.07 o 
   7   3   2      799.29      966.16     54.90 o 
   8   3   2      113.00      123.73     19.91 o 
   9   3   2      279.88      354.01     27.76 o 
  10   3   2     1534.58     1722.64     97.35 o 
  11   3   2        3.97      -17.14     12.00 o 
  12   3   2       66.21       41.72     17.11 o 
  13   3   2      117.61      114.86     22.09 o 
  14   3   2       25.59       12.45     19.98 o 
 -13   4   2      101.09       87.28     33.43 o 
 -12   4   2        0.12      -13.90     15.19 o 
 -11   4   2      131.29       80.50     18.78 o 
 -10   4   2        0.85        2.92     12.53 o 
  -9   4   2        1.19      -22.58     12.00 o 
  -8   4   2      160.80      117.16     20.83 o 
  -7   4   2       14.03       10.41      9.54 o 
  -6   4   2      233.26      291.40     26.41 o 
  -5   4   2      568.81      577.65     42.44 o 
  -4   4   2       27.47       23.36      7.13 o 
  -3   4   2      714.59      697.88     47.52 o 
  -2   4   2      119.29       69.44      9.31 o 
  -1   4   2      471.37      462.45     26.65 o 
   0   4   2     7791.45     7620.52    414.29 o 
   1   4   2      145.00      186.63     23.85 o 
   2   4   2     5160.43     5176.07    339.88 o 
   3   4   2      415.02      409.89     23.93 o 
   4   4   2      189.62      249.87     15.88 o 
   5   4   2     1065.82     1444.95     80.30 o 
   6   4   2      347.68      444.76     27.05 o 
   7   4   2       81.48       70.82      9.35 o 
   8   4   2       98.51       70.43     10.01 o 
   9   4   2       51.95       34.95      9.16 o 
  10   4   2        6.43       -9.75      8.09 o 
  11   4   2        2.20      -23.68     11.84 o 
  12   4   2      101.42       69.76     17.44 o 
  13   4   2       29.29       18.98     17.62 o 
  14   4   2        6.89      -17.43     17.48 o 
 -12   5   2       20.58        1.49     17.98 o 
 -11   5   2        0.81       -1.84     15.85 o 
 -10   5   2        0.14      -13.33     13.34 o 
  -9   5   2      267.57      260.10     28.23 o 
  -8   5   2       21.40        5.94     10.85 o 
  -7   5   2      788.19      818.06     59.72 o 
  -6   5   2      149.70      118.62     16.09 o 
  -5   5   2      161.08      183.29     18.54 o 
  -4   5   2        1.87        6.72      6.85 o 
  -3   5   2      472.07      428.50     25.48 o 
  -2   5   2      189.79      207.96     13.67 o 
  -1   5   2      588.98      545.79     31.39 o 
   0   5   2      991.42      903.57     61.31 o 
   1   5   2       10.97       11.40      5.16 o 
   2   5   2     2392.28     2390.51    158.42 o 
   3   5   2       88.15       83.20      7.71 o 
   4   5   2       61.95       54.91     12.17 o 
   6   5   2       48.76       45.57      7.81 o 
   7   5   2      135.82      148.64     13.63 o 
   8   5   2      128.41      124.18     27.28 o 
   9   5   2      806.32      900.72     52.96 o 
  10   5   2        7.91       -0.40      9.12 o 
  11   5   2      671.47      654.99     51.52 o 
  12   5   2      114.46      115.59     21.43 o 
  13   5   2      163.76      215.51     29.20 o 
  14   5   2        1.20      -19.51     17.89 o 
 -12   6   2        0.48       15.56     26.26 o 
 -11   6   2      110.49      106.59     22.40 o 
 -10   6   2       13.95        8.69     15.46 o 
  -9   6   2      422.23      547.41     47.70 o 
  -8   6   2      954.90     1019.01     74.45 o 
  -7   6   2      134.47      149.89     25.51 o 
  -6   6   2     1444.07     1506.76    153.94 o 
  -5   6   2       53.35       48.80     10.59 o 
  -4   6   2      318.36      340.29     24.27 o 
  -3   6   2      516.74      532.92     31.54 o 
  -2   6   2       25.93       30.85      6.06 o 
  -1   6   2     4803.89     5651.46    308.22 o 
   0   6   2     2913.15     3051.01    166.89 o 
   1   6   2        5.27        4.11      5.39 o 
   2   6   2      262.08      236.84     18.77 o 
   3   6   2      548.70      614.35     35.32 o 
   4   6   2      895.85      954.96     53.98 o 
   5   6   2      174.10      206.84     15.59 o 
   6   6   2        4.20       -5.61      5.94 o 
   7   6   2       90.10      104.38     11.73 o 
   8   6   2       92.89      114.43     15.39 o 
   9   6   2       42.25       31.25     10.00 o 
  10   6   2      276.13      317.99     24.71 o 
  11   6   2      148.74      122.63     20.91 o 
  12   6   2      242.31      272.37     31.12 o 
  13   6   2       18.06       13.78     17.87 o 
  14   6   2        1.00       21.80     40.67 o 
 -12   7   2        1.43      -24.80     19.11 o 
 -11   7   2        2.44       -7.29     18.02 o 
 -10   7   2       11.99        5.96     15.76 o 
  -9   7   2        0.02      -21.20     13.34 o 
  -8   7   2      491.92      482.50     41.42 o 
  -7   7   2       18.24        5.79      8.99 o 
  -6   7   2      800.16      799.96     47.14 o 
  -5   7   2        7.88       14.77      6.96 o 
  -4   7   2       39.39       32.00      8.96 o 
  -3   7   2      982.80      959.12     54.91 o 
  -2   7   2       39.21       23.29      6.24 o 
  -1   7   2     1484.90     1610.82    108.58 o 
   0   7   2        0.27       34.57     37.50 o 
   1   7   2       51.89       50.79     11.09 o 
   2   7   2      537.44      519.17     37.40 o 
   3   7   2     1228.61     1154.64     78.54 o 
   4   7   2      159.73      172.20     13.46 o 
   5   7   2      101.27       91.95     10.43 o 
   6   7   2        0.12       -1.86      6.33 o 
   7   7   2        6.68        6.61      7.37 o 
   8   7   2        2.75       -3.30      8.49 o 
   9   7   2        4.21       -5.40      9.13 o 
  10   7   2       54.74       17.42     11.93 o 
  11   7   2       97.88       83.67     19.53 o 
  12   7   2        5.27       -2.53     15.41 o 
  13   7   2       11.08       13.10     17.70 o 
 -11   8   2      217.43      259.17     33.58 o 
 -10   8   2       13.96       11.70     16.59 o 
  -9   8   2        3.84       -5.65     25.20 o 
  -8   8   2      255.35      282.39     30.50 o 
  -7   8   2      103.57       92.48     18.64 o 
  -6   8   2     1405.25     1517.37     86.28 o 
  -5   8   2       35.52       33.38     12.17 o 
  -4   8   2      142.61      102.98     11.56 o 
  -3   8   2       34.68       22.53      7.14 o 
  -2   8   2        0.63       -8.27      5.83 o 
  -1   8   2        9.90        9.79      7.93 o 
   0   8   2        1.19        5.14      6.99 o 
   1   8   2        6.66        6.24      6.70 o 
   2   8   2        5.77        4.38      6.83 o 
   3   8   2      565.27      552.42     40.18 o 
   4   8   2       56.53       45.57     13.09 o 
   5   8   2       15.30       14.77      6.90 o 
   6   8   2       27.01       24.28      7.92 o 
   7   8   2     1069.09     1161.89     66.74 o 
   8   8   2      458.93      512.05     33.22 o 
   9   8   2      397.75      461.74     32.64 o 
  10   8   2      571.15      557.42     35.92 o 
  11   8   2       17.06       14.49     16.68 o 
  12   8   2        1.97       -2.25     15.80 o 
  13   8   2       19.91       41.50     28.07 o 
 -11   9   2        5.63      -13.13     19.61 o 
 -10   9   2       38.96      -22.43     43.99 o 
  -9   9   2       38.51       16.76     16.16 o 
  -8   9   2        0.49      -24.00     13.70 o 
  -7   9   2        9.80        5.67     10.17 o 
  -6   9   2     2298.23     2599.43    145.01 o 
  -5   9   2     1246.49     1491.50     84.70 o 
  -4   9   2      227.10      244.29     19.67 o 
  -3   9   2       57.95       40.53     10.27 o 
  -2   9   2        5.22       -3.36      6.41 o 
  -1   9   2        7.65        3.88      8.10 o 
   0   9   2       11.62       -2.56      9.13 o 
   1   9   2       51.35       31.20      9.47 o 
   2   9   2     1477.48     1656.24    112.48 o 
   3   9   2      696.81      746.93     56.22 o 
   4   9   2      229.57      226.78     22.36 o 
   5   9   2      241.70      243.26     23.69 o 
   6   9   2      424.39      431.84     42.03 o 
   7   9   2      334.26      356.84     31.77 o 
   8   9   2      328.90      365.36     32.86 o 
   9   9   2       52.68       20.49     13.71 o 
  10   9   2      507.60      492.63     54.63 o 
  11   9   2        6.10        5.28     22.03 o 
  12   9   2        8.65       35.77     24.90 o 
 -10  10   2        8.09       -4.41     18.84 o 
  -9  10   2        4.12      -28.69     37.50 o 
  -8  10   2       29.33       30.84     33.96 o 
  -7  10   2       10.85       -0.60     11.28 o 
  -6  10   2       72.80       48.26     12.09 o 
  -5  10   2       18.84        1.85     18.52 o 
  -4  10   2       28.25       72.12     15.58 o 
  -3  10   2       72.07       75.22     12.43 o 
  -2  10   2        9.98       -0.90      7.11 o 
  -1  10   2        7.56        6.37      9.16 o 
   0  10   2       58.51       47.65     11.89 o 
   1  10   2      110.96      131.50     17.96 o 
   2  10   2      844.08      835.13     72.67 o 
   3  10   2       59.25       47.17     17.88 o 
   4  10   2     1449.48     1471.02    101.06 o 
   5  10   2      352.56      317.63     29.22 o 
   6  10   2       75.31       45.64     13.23 o 
   7  10   2       72.84       43.87     12.81 o 
   8  10   2       11.61        8.38     12.07 o 
   9  10   2       58.97       41.87     15.03 o 
  10  10   2       58.52       52.33     15.85 o 
  11  10   2       13.31       18.26     23.24 o 
  12  10   2       18.38        7.55     24.15 o 
  -9  11   2       90.88       91.11     21.49 o 
  -8  11   2       21.33        5.28     26.11 o 
  -7  11   2        0.31       -6.07     11.75 o 
  -6  11   2       34.31       23.67     11.59 o 
  -5  11   2       15.41       24.57     16.15 o 
  -4  11   2      300.66      325.66     30.57 o 
  -3  11   2       35.69       27.72     12.11 o 
  -2  11   2       46.63       31.56     12.75 o 
  -1  11   2       86.12      104.98     23.17 o 
   0  11   2       17.75       10.45     10.62 o 
   1  11   2        2.80       -7.38     11.24 o 
   2  11   2      998.50     1029.53     72.94 o 
   3  11   2       15.30        1.83     10.19 o 
   4  11   2     1845.33     2029.84    138.19 o 
   5  11   2      406.91      447.41     38.61 o 
   6  11   2       96.43      116.60     30.03 o 
   7  11   2      138.60      115.32     34.18 o 
   8  11   2       55.19       44.08     14.91 o 
   9  11   2       12.26        8.98     13.21 o 
  10  11   2       13.96       -9.66     21.58 o 
  11  11   2        1.67        2.72     23.09 o 
  -8  12   2        7.11      -19.17     24.60 o 
  -7  12   2        0.01        2.47     16.06 o 
  -6  12   2        0.47      -23.21     12.75 o 
  -5  12   2        7.71       19.38     13.53 o 
  -4  12   2        1.16       -1.32     12.57 o 
  -3  12   2       56.30       37.65     14.49 o 
  -2  12   2        0.38       10.38     11.41 o 
  -1  12   2       37.84       27.52     19.92 o 
   0  12   2       13.39      -12.61     10.71 o 
   1  12   2      162.44      140.74     18.99 o 
   2  12   2      249.59      240.96     25.61 o 
   3  12   2       59.60       47.66     14.08 o 
   4  12   2       49.51       37.56     24.90 o 
   5  12   2     1614.84     1622.34    112.64 o 
   6  12   2      121.16      106.01     19.04 o 
   7  12   2        7.88       -2.64     12.89 o 
   8  12   2       28.78       14.04     14.16 o 
   9  12   2      115.69      110.57     20.60 o 
  10  12   2       11.66       13.43     23.69 o 
  -7  13   2       31.26       17.34     19.42 o 
  -6  13   2        4.26        9.40     16.16 o 
  -5  13   2        0.00      -20.57     16.22 o 
  -4  13   2       13.68       23.45     25.51 o 
  -3  13   2       10.24       -7.02     13.62 o 
  -2  13   2       26.93       16.36     13.92 o 
  -1  13   2     1378.31     1387.59     97.48 o 
   0  13   2        0.24       -1.71     15.17 o 
   1  13   2       23.71       19.61     13.70 o 
   2  13   2      157.26      137.80     20.13 o 
   3  13   2        0.03      -18.70     12.00 o 
   4  13   2      724.68      661.35     50.79 o 
   5  13   2       40.63        6.10     13.71 o 
   6  13   2      301.00      385.68     36.97 o 
   7  13   2      292.20      349.37     39.62 o 
   8  13   2       11.97        0.04     24.15 o 
   9  13   2       37.69       13.97     17.51 o 
  -6  14   2        1.88       -9.15     18.69 o 
  -5  14   2        2.10      -20.37     14.91 o 
  -4  14   2       86.35       70.89     18.46 o 
  -3  14   2        0.97        4.88     15.85 o 
  -2  14   2        5.85       11.22     14.71 o 
  -1  14   2       99.26       55.42     29.13 o 
   0  14   2       31.06       30.40     15.14 o 
   1  14   2        3.61       -5.17     13.69 o 
   2  14   2      121.15       79.16     17.69 o 
   3  14   2        0.77        2.32     14.91 o 
   4  14   2      533.35      658.07     62.48 o 
   5  14   2       35.15       25.61     15.77 o 
   6  14   2      105.25       98.46     20.96 o 
   7  14   2       75.70       33.31     17.76 o 
   8  14   2       22.14       14.55     16.69 o 
  -4  15   2        0.62      -26.34     18.26 o 
  -3  15   2       19.31       -4.91     16.63 o 
  -2  15   2        1.32       -4.84     16.42 o 
  -1  15   2        2.05      -15.81     14.25 o 
   0  15   2        6.27       -4.61     15.02 o 
   1  15   2      132.67      115.18     23.01 o 
   2  15   2        7.96      -12.59     14.61 o 
   3  15   2       56.55       51.43     16.89 o 
   4  15   2       72.91       31.01     20.22 o 
   5  15   2       74.17       41.26     24.83 o 
   6  15   2        0.54       -8.55     23.01 o 
   7  15   2        1.02        1.01     18.50 o 
  -1  16   2       65.32       51.31     20.11 o 
   0  16   2        1.38        4.94     17.22 o 
   1  16   2        0.60       -3.50     15.53 o 
   2  16   2       43.38       17.01     18.29 o 
   3  16   2        0.32       -7.92     17.55 o 
   4  16   2        0.16        8.25     18.35 o 
  -5 -14   3      182.09      223.51     30.57 o 
  -4 -14   3       10.87       -4.90     17.57 o 
  -3 -14   3        7.21       -5.97     16.57 o 
  -2 -14   3       13.09        6.59     18.86 o 
  -1 -14   3       45.57       18.85     17.81 o 
   0 -14   3        6.51      -15.32     15.79 o 
   1 -14   3       32.25       19.76     17.25 o 
   2 -14   3        7.12      -12.53     20.52 o 
   3 -14   3       44.88       22.18     24.60 o 
   4 -14   3       29.39       29.13     23.24 o 
  -6 -13   3       87.63       54.68     19.50 o 
  -5 -13   3      611.16      764.43     60.88 o 
  -4 -13   3      237.90      317.07     34.36 o 
  -3 -13   3      135.17      116.70     20.36 o 
  -2 -13   3        0.05        8.22     15.26 o 
  -1 -13   3       72.11       58.41     17.11 o 
   0 -13   3       10.30       -2.35     14.56 o 
   1 -13   3        0.57      -10.08     13.97 o 
   2 -13   3       27.93       27.26     14.94 o 
   3 -13   3        1.31      -12.22     21.73 o 
   4 -13   3        0.32        2.72     25.96 o 
   5 -13   3       18.16       19.17     25.35 o 
   6 -13   3        2.32       -9.66     26.11 o 
  -8 -12   3        0.53       -7.39     23.69 o 
  -7 -12   3        7.60       -4.29     16.70 o 
  -6 -12   3       53.54       92.44     20.92 o 
  -5 -12   3      521.19      620.19     52.39 o 
  -4 -12   3        3.45       -3.86     16.07 o 
  -3 -12   3        4.63      -24.18     12.85 o 
  -2 -12   3        1.10      -21.75     12.51 o 
  -1 -12   3        1.50       -1.67     12.62 o 
   0 -12   3       23.69       23.84     12.90 o 
   1 -12   3      122.66       95.68     25.81 o 
   2 -12   3      122.52      126.30     20.45 o 
   3 -12   3       20.53      -18.41     14.09 o 
   4 -12   3       49.60       25.12     16.32 o 
   5 -12   3      229.14      278.29     46.03 o 
   6 -12   3       17.58        6.94     26.26 o 
   7 -12   3       95.45       94.93     32.45 o 
   8 -12   3       18.18      -31.24     26.86 o 
  -9 -11   3       48.84       38.03     27.01 o 
  -8 -11   3       52.33       34.56     26.56 o 
  -7 -11   3        0.83       -4.60     17.81 o 
  -6 -11   3      232.17      285.72     52.67 o 
  -5 -11   3       34.07       15.29     15.07 o 
  -4 -11   3      197.03      158.71     22.25 o 
  -3 -11   3      163.41      139.97     19.90 o 
  -2 -11   3       51.00       52.15     15.05 o 
  -1 -11   3       99.06       99.54     16.91 o 
   0 -11   3        6.32       -7.85     16.45 o 
   1 -11   3       44.26       19.92     13.38 o 
   2 -11   3      271.80      297.53     29.88 o 
   3 -11   3        0.16      -13.90     19.85 o 
   4 -11   3        7.32       -5.79     13.60 o 
   5 -11   3      338.79      434.91     32.29 o 
   6 -11   3       17.41        4.04     15.15 o 
   7 -11   3      119.32      124.74     22.62 o 
   8 -11   3        2.29      -27.09     16.32 o 
   9 -11   3       17.90        9.61     19.95 o 
 -10 -10   3        3.04        8.30     24.90 o 
  -9 -10   3        1.74        5.58     22.34 o 
  -8 -10   3       68.53       31.84     23.24 o 
  -7 -10   3       47.05       37.41     15.81 o 
  -6 -10   3      176.12      146.59     21.33 o 
  -5 -10   3      462.31      531.44     43.41 o 
  -4 -10   3      367.32      471.96     40.23 o 
  -3 -10   3        0.47       -7.43     10.32 o 
  -2 -10   3       86.23       72.52     17.52 o 
  -1 -10   3       20.37        9.22     12.30 o 
   0 -10   3       39.49       36.25      9.77 o 
   1 -10   3        8.13        9.70      8.43 o 
   2 -10   3       69.73       69.87     12.59 o 
   3 -10   3        0.27      -11.96      9.33 o 
   4 -10   3      640.39      690.63     42.43 o 
   5 -10   3      666.12      716.79     44.14 o 
   6 -10   3       69.58       92.15     15.42 o 
   7 -10   3      171.45      184.11     24.76 o 
   8 -10   3        5.09        8.23     15.47 o 
   9 -10   3        3.85      -22.94     21.28 o 
  10 -10   3       70.43       77.06     25.07 o 
 -10  -9   3        0.02       23.09     24.60 o 
  -9  -9   3       89.53       64.14     27.62 o 
  -8  -9   3        6.44       17.85     15.20 o 
  -7  -9   3        0.37      -12.14      9.73 o 
  -6  -9   3        9.55        1.29      9.88 o 
  -5  -9   3      340.98      413.91     29.46 o 
  -4  -9   3       39.60       39.99      9.83 o 
  -3  -9   3      196.57      224.60     18.64 o 
  -2  -9   3       90.84       75.96     13.28 o 
  -1  -9   3      144.05      163.61     15.27 o 
   0  -9   3        5.16        1.54      7.41 o 
   1  -9   3      271.93      269.30     20.88 o 
   2  -9   3      137.35      119.49     13.35 o 
   3  -9   3      146.90      179.17     16.50 o 
   4  -9   3     2187.59     2399.45    134.03 o 
   5  -9   3     4566.50     5430.62    298.30 o 
   6  -9   3      143.77      152.26     16.54 o 
   7  -9   3       13.17       -4.99     10.19 o 
   8  -9   3       23.44       12.63     14.97 o 
   9  -9   3       23.83       -2.17     16.64 o 
  10  -9   3        0.90      -17.24     18.66 o 
  11  -9   3        0.26       -7.09     30.49 o 
 -11  -8   3      217.30      245.11     32.38 o 
 -10  -8   3        9.16       16.74     16.75 o 
  -9  -8   3       81.08       50.73     25.43 o 
  -8  -8   3       22.03       15.92     13.97 o 
  -7  -8   3       57.29       33.05     10.91 o 
  -6  -8   3     1822.60     1872.59    105.76 o 
  -5  -8   3       47.08       48.43     10.43 o 
  -4  -8   3      140.95      143.82     14.31 o 
  -3  -8   3      414.42      439.79     28.91 o 
  -2  -8   3      159.40      161.34     14.57 o 
  -1  -8   3      904.41      934.46     54.06 o 
   0  -8   3      484.29      475.52     29.47 o 
   1  -8   3       84.36       61.16     12.67 o 
   2  -8   3       18.49        7.15      7.18 o 
   3  -8   3      216.29      206.13     17.26 o 
   4  -8   3      617.01      569.49     34.98 o 
   5  -8   3     1347.77     1327.74     75.99 o 
   6  -8   3      196.99      195.62     19.50 o 
   7  -8   3       78.98       49.39     11.45 o 
   8  -8   3        8.38       -7.95     13.27 o 
   9  -8   3       96.00       92.72     19.70 o 
  10  -8   3      124.63      122.09     30.64 o 
 -12  -7   3        0.29      -14.79     38.41 o 
 -11  -7   3      450.95      546.54     65.12 o 
 -10  -7   3       87.10       71.02     30.33 o 
  -9  -7   3      101.53       93.05     20.03 o 
  -8  -7   3       69.65       68.09     16.45 o 
  -7  -7   3       13.91        3.83     11.33 o 
  -6  -7   3       41.28       31.10      9.35 o 
  -5  -7   3       29.09       22.94      8.33 o 
  -4  -7   3      185.72      202.30     16.92 o 
  -3  -7   3       46.97       29.11      7.79 o 
  -2  -7   3      103.58       81.02     10.02 o 
  -1  -7   3      119.45      100.92     10.68 o 
   0  -7   3      382.13      353.97     33.24 o 
   1  -7   3      220.50      203.78     15.85 o 
   2  -7   3       43.01       30.47      7.54 o 
   3  -7   3      135.26      130.85     21.31 o 
   4  -7   3        2.30       -2.93      7.81 o 
   5  -7   3      223.19      197.64     16.58 o 
   6  -7   3        8.59       -6.76      7.55 o 
   7  -7   3       17.09        7.07     11.08 o 
   8  -7   3       27.20       10.38     11.24 o 
   9  -7   3      106.64       94.39     26.49 o 
  10  -7   3       60.07       64.03     33.73 o 
  11  -7   3        8.67        6.04     26.56 o 
  12  -7   3        2.00       17.51     31.24 o 
 -12  -6   3        1.62      -19.73     30.86 o 
 -11  -6   3       85.97       75.82     21.51 o 
 -10  -6   3       91.93      137.52     32.52 o 
  -9  -6   3       33.13       23.73     17.05 o 
  -8  -6   3      346.70      467.80     41.24 o 
  -7  -6   3       92.65       92.20     15.54 o 
  -6  -6   3     1441.76     1570.39     88.57 o 
  -5  -6   3        1.19       -5.82      6.72 o 
  -4  -6   3       11.41        2.16      6.25 o 
  -3  -6   3        8.76       -0.98      9.96 o 
  -2  -6   3        2.06       -4.00      5.42 o 
  -1  -6   3      235.42      301.49     32.17 o 
   0  -6   3      229.81      240.56     17.22 o 
   1  -6   3      248.19      275.98     19.11 o 
   3  -6   3      271.29      288.64     23.60 o 
   4  -6   3     5079.76     5337.53    291.57 o 
   5  -6   3      437.77      399.55     25.25 o 
   6  -6   3       11.09        3.17      7.19 o 
   7  -6   3     1053.94     1153.89     66.60 o 
   8  -6   3        6.84       -4.64      8.67 o 
   9  -6   3        6.17        4.18      9.91 o 
  10  -6   3        0.13        3.13     14.67 o 
  11  -6   3       48.05      100.66     35.47 o 
  12  -6   3        6.24       -5.73     29.88 o 
  13  -6   3        3.39       18.71     32.45 o 
 -12  -5   3        0.25        4.02     16.60 o 
 -11  -5   3      748.28      701.77     55.91 o 
 -10  -5   3        5.89      -14.34     13.55 o 
  -9  -5   3       23.24       22.57     13.06 o 
  -8  -5   3        3.10        2.70     11.04 o 
  -7  -5   3      535.86      505.61     31.27 o 
  -6  -5   3      452.18      435.23     28.56 o 
  -5  -5   3      171.80      238.63     17.81 o 
  -4  -5   3      114.55       88.86     14.04 o 
  -3  -5   3       23.52       12.85      6.06 o 
  -2  -5   3     1883.54     1946.96    107.94 o 
  -1  -5   3       64.08       63.58      7.51 o 
   0  -5   3      225.27      186.13     17.83 o 
   1  -5   3      108.02      103.74      9.61 o 
   2  -5   3      177.21      143.78     11.64 o 
   3  -5   3      780.51      701.25     40.44 o 
   4  -5   3     2912.68     2985.16    163.64 o 
   5  -5   3        1.36       -6.35      5.22 o 
   6  -5   3       10.04      -16.15      8.08 o 
   7  -5   3      326.48      325.17     23.13 o 
   8  -5   3       12.25        4.37      8.10 o 
   9  -5   3      267.88      223.83     19.61 o 
  10  -5   3      342.85      280.85     23.08 o 
  11  -5   3        1.87       -3.89     13.75 o 
  12  -5   3       33.84       37.88     30.18 o 
  13  -5   3      245.25      329.91     59.31 o 
 -13  -4   3        0.96       10.48     19.23 o 
 -12  -4   3        0.23       -2.58     16.66 o 
 -11  -4   3      775.62      693.51     55.39 o 
 -10  -4   3        2.66       -5.01     14.04 o 
  -9  -4   3        5.04       -6.05     11.31 o 
  -8  -4   3        7.93       -6.11     10.29 o 
  -7  -4   3      142.57      138.08     21.84 o 
  -6  -4   3      293.84      298.33     20.72 o 
  -5  -4   3      137.77      149.54     12.73 o 
  -4  -4   3      656.38      553.59     32.60 o 
  -3  -4   3      179.69      127.22     10.99 o 
  -2  -4   3      391.72      322.09     19.92 o 
  -1  -4   3       23.48       15.36      4.76 o 
   0  -4   3       13.74       12.61      4.60 o 
   1  -4   3      330.65      297.90     18.27 o 
   2  -4   3       53.09       27.81      5.92 o 
   3  -4   3      129.67      129.82     10.52 o 
   4  -4   3     2007.28     2169.60    119.77 o 
   5  -4   3      243.67      201.47     15.02 o 
   6  -4   3       82.99       74.87     10.43 o 
   7  -4   3       59.31       50.92      8.76 o 
   8  -4   3        1.64       -8.35      6.86 o 
   9  -4   3      216.45      213.62     20.75 o 
  10  -4   3       79.76       77.65     14.99 o 
  11  -4   3       84.86       60.99     26.49 o 
  12  -4   3       40.56      -13.43     23.85 o 
  13  -4   3      107.02      147.30     42.86 o 
 -13  -3   3        9.52       25.77     20.45 o 
 -12  -3   3        0.27      -22.14     15.66 o 
 -11  -3   3      256.11      261.37     30.10 o 
 -10  -3   3      201.14      208.05     25.98 o 
  -9  -3   3      194.77      165.48     21.34 o 
  -8  -3   3       43.98       40.88     33.28 o 
  -7  -3   3        0.05      -11.12      8.59 o 
  -6  -3   3      372.15      348.44     22.59 o 
  -5  -3   3      586.47      568.65     33.40 o 
  -4  -3   3       75.53      106.08     17.21 o 
  -3  -3   3       46.92       39.08      6.14 o 
  -2  -3   3      638.49      550.40     31.69 o 
  -1  -3   3      856.62      835.42     46.76 o 
   0  -3   3      175.24      121.96     11.45 o 
   1  -3   3     1578.06     1585.85     87.43 o 
   2  -3   3      199.30      198.69     12.93 o 
   3  -3   3      820.16      780.71     44.03 o 
   4  -3   3        2.57       -0.86      4.61 o 
   5  -3   3     1001.77     1063.89     60.01 o 
   6  -3   3      492.40      480.82     29.06 o 
   7  -3   3      343.60      393.39     36.48 o 
   8  -3   3       11.90        0.43      7.29 o 
   9  -3   3        0.59      -11.44      7.69 o 
  10  -3   3       10.06        3.58      9.11 o 
  11  -3   3        0.55      -17.72     12.07 o 
  12  -3   3      183.24      155.57     23.78 o 
  13  -3   3       28.48       34.71     30.79 o 
  14  -3   3      136.14      197.85     47.99 o 
 -13  -2   3        6.61       16.04     19.14 o 
 -12  -2   3        9.66       16.69     15.54 o 
 -11  -2   3       17.79        9.10     14.59 o 
 -10  -2   3       10.90        6.13     12.87 o 
  -9  -2   3      637.28      725.80     55.42 o 
  -8  -2   3       86.18       97.57     16.19 o 
  -7  -2   3      474.69      462.61     36.25 o 
  -6  -2   3      637.83      593.95     44.11 o 
  -5  -2   3      831.34      886.35     50.23 o 
  -4  -2   3       32.48       33.42      5.28 o 
  -3  -2   3      116.30       97.19      8.56 o 
  -2  -2   3       33.65       17.30      4.32 o 
  -1  -2   3    31390.19    33428.15   1812.69 o 
   0  -2   3        3.66       -4.07      3.84 o 
   1  -2   3    19778.70    20343.09   1102.86 o 
   2  -2   3        3.79        1.55      2.80 o 
   3  -2   3     2136.05     2251.39    123.48 o 
   4  -2   3      314.38      309.15     18.50 o 
   5  -2   3      973.31     1022.98     57.63 o 
   6  -2   3     1820.68     2118.78    116.95 o 
   7  -2   3       37.82       37.37      7.40 o 
   8  -2   3       11.57        4.29      6.72 o 
   9  -2   3       42.25       37.48      9.05 o 
  10  -2   3       80.40       69.46     14.81 o 
  11  -2   3       63.39       63.71     15.66 o 
  12  -2   3       22.31       -2.59     38.26 o 
  13  -2   3      602.40      676.07    123.98 o 
  14  -2   3        6.20       -8.90     29.88 o 
 -13  -1   3        4.26      -14.20     17.88 o 
 -12  -1   3       19.80        9.71     19.54 o 
 -11  -1   3        5.95      -15.08     14.46 o 
 -10  -1   3      559.21      587.14     47.05 o 
  -9  -1   3     2758.07     2933.91    202.32 o 
  -8  -1   3      400.55      442.43     38.63 o 
  -7  -1   3      954.24      860.84     62.58 o 
  -6  -1   3      348.31      360.33     28.75 o 
  -5  -1   3      721.46      746.81     53.34 o 
  -4  -1   3     1939.29     1775.25    121.36 o 
  -3  -1   3      577.24      564.80     32.09 o 
  -2  -1   3     1919.97     1966.10    107.79 o 
  -1  -1   3    62471.22    65258.67   3533.95 o 
   0  -1   3      105.15      122.14      8.43 o 
   1  -1   3       18.58       22.86      5.36 o 
   3  -1   3      558.22      414.74     29.94 o 
   4  -1   3     1568.00     1619.70     89.31 o 
   5  -1   3       17.51        5.55      5.08 o 
   6  -1   3       70.00       90.65      9.26 o 
   7  -1   3      291.40      322.06     21.23 o 
   8  -1   3      143.48      117.30     12.12 o 
   9  -1   3      195.06      192.09     27.06 o 
  10  -1   3       44.61       63.27     11.07 o 
  11  -1   3        5.14       -5.05     15.39 o 
  12  -1   3      709.89      681.76     53.78 o 
  13  -1   3      509.70      630.04     61.50 o 
  14  -1   3       75.10       97.06     23.17 o 
 -13   0   3       60.41       58.43     20.33 o 
 -12   0   3       25.10       -0.95     15.44 o 
 -11   0   3      165.30      151.62     23.12 o 
 -10   0   3      865.63      874.39     65.85 o 
  -9   0   3       77.40       73.62     15.92 o 
  -8   0   3      337.62      356.74     46.56 o 
  -7   0   3      439.31      421.96     34.65 o 
  -6   0   3      941.91      917.07     65.12 o 
  -5   0   3      356.73      340.67     27.65 o 
  -4   0   3        0.23       -5.12      5.23 o 
  -3   0   3        7.17        2.75      4.63 o 
  -2   0   3      282.40      244.44     14.70 o 
  -1   0   3        0.01       -5.28      2.64 o 
   0   0   3       98.04      102.44      7.00 o 
   1   0   3     2850.67     2652.44    178.86 o 
   2   0   3        4.41       -0.44      6.41 o 
   3   0   3      419.58      368.93     21.18 o 
   4   0   3     3419.29     3651.25    198.81 o 
   5   0   3      156.98      137.23     12.35 o 
   6   0   3        2.04       -8.61      4.30 o 
   7   0   3      256.85      248.80     18.12 o 
   8   0   3        1.92       -1.77      6.16 o 
   9   0   3     1852.87     2044.81    114.19 o 
  10   0   3       75.39       57.17     10.69 o 
  11   0   3       83.43       74.35     26.03 o 
  12   0   3      184.96      192.90     25.38 o 
  13   0   3       29.16       14.02     16.53 o 
  14   0   3        2.49       -8.24     17.33 o 
 -13   1   3       27.85       37.05     21.27 o 
 -12   1   3        0.17        1.61     15.98 o 
 -11   1   3        6.82       -3.21     13.77 o 
 -10   1   3      247.40      226.80     34.33 o 
  -9   1   3      213.52      185.64     22.68 o 
  -8   1   3      212.32      188.90     21.57 o 
  -7   1   3       62.51       26.06     10.59 o 
  -6   1   3     1004.82     1002.88     71.31 o 
  -5   1   3     1795.39     1888.33    129.70 o 
  -4   1   3      770.66      711.18     50.25 o 
  -3   1   3      213.08      190.46     16.72 o 
  -2   1   3     1840.28     1642.83     90.00 o 
  -1   1   3     8359.40     8201.52    444.50 o 
   0   1   3     1835.29     1705.39     93.01 o 
   1   1   3     7947.87     8223.63    445.20 o 
   2   1   3     2787.75     2900.46    158.04 o 
   3   1   3       63.99       64.09      8.37 o 
   4   1   3     4465.54     5283.42    287.74 o 
   5   1   3        0.09       -4.78      3.79 o 
   6   1   3     1265.83     1522.74     84.74 o 
   7   1   3       61.19       47.74      7.31 o 
   8   1   3       48.09       23.89      7.73 o 
   9   1   3       81.97       83.36     14.81 o 
  10   1   3       13.69       20.56     16.46 o 
  11   1   3       10.04       10.72     13.49 o 
  12   1   3       40.51       30.49     15.91 o 
  13   1   3      490.04      564.77     50.00 o 
  14   1   3      130.60      159.05     25.35 o 
 -13   2   3       36.17       49.14     22.49 o 
 -12   2   3       50.91       69.05     20.07 o 
 -11   2   3        1.32      -11.23     14.11 o 
 -10   2   3       72.13       52.90     25.35 o 
  -9   2   3      351.59      402.04     36.83 o 
  -8   2   3      117.62       74.60     17.28 o 
  -7   2   3        8.68       -3.49      8.36 o 
  -6   2   3     2744.93     2826.84    281.16 o 
  -5   2   3     1549.68     1695.77    116.95 o 
  -4   2   3       79.97       59.99      9.43 o 
  -3   2   3       51.11       36.38      5.62 o 
  -2   2   3    12378.35    12650.27    685.71 o 
  -1   2   3      889.26      819.09     45.38 o 
   0   2   3       21.20        7.26      3.38 o 
   1   2   3     1500.69     1523.64     83.30 o 
   2   2   3     2724.00     2819.53    153.79 o 
   3   2   3       89.53       84.11      7.29 o 
   4   2   3     2553.08     3162.32    172.95 o 
   5   2   3      259.56      262.98     16.99 o 
   6   2   3      648.91      752.90     43.24 o 
   7   2   3      130.12      142.23     12.39 o 
   8   2   3        1.30       -5.46      5.87 o 
   9   2   3     2071.04     2172.93    121.21 o 
  10   2   3      326.94      391.60     46.39 o 
  11   2   3      257.88      298.86     31.10 o 
  12   2   3     1297.48     1380.01     99.71 o 
  13   2   3        9.43        8.35     16.01 o 
  14   2   3       15.73       18.26     18.24 o 
 -13   3   3        9.18      -23.74     17.61 o 
 -12   3   3       65.35       37.28     17.66 o 
 -11   3   3      118.16      121.23     21.36 o 
 -10   3   3       68.16       48.22     16.07 o 
  -9   3   3        2.96       -4.01     10.87 o 
  -8   3   3       30.39        3.58     10.77 o 
  -7   3   3        0.05       -5.14      8.63 o 
  -6   3   3        2.83       -9.07      7.46 o 
  -5   3   3      580.51      595.83     34.62 o 
  -4   3   3      258.18      254.07     21.15 o 
  -3   3   3      142.46      112.98     14.50 o 
  -2   3   3     1083.10      989.51     55.07 o 
  -1   3   3     7629.53     7563.33    411.16 o 
   0   3   3       86.95      123.85     11.36 o 
   1   3   3     1658.85     1673.90     91.52 o 
   2   3   3     2955.71     3302.45    180.03 o 
   3   3   3      371.19      338.90     20.01 o 
   4   3   3       97.08      107.12      9.23 o 
   5   3   3      692.72      938.76     52.76 o 
   6   3   3      915.64     1071.36     60.48 o 
   7   3   3      410.05      512.08     30.65 o 
   8   3   3       29.48       22.68      7.17 o 
   9   3   3       48.45       51.71     10.79 o 
  10   3   3        0.44        3.47      8.74 o 
  11   3   3       63.26       49.34     16.13 o 
  12   3   3        3.45        8.65     13.82 o 
  13   3   3        7.79        2.19     16.46 o 
  14   3   3       29.73       12.42     19.43 o 
 -12   4   3        6.42        0.15     17.37 o 
 -11   4   3       16.71        9.22     15.72 o 
 -10   4   3      167.53      152.18     22.29 o 
  -9   4   3       89.33       86.38     17.30 o 
  -8   4   3       18.72        6.73     16.30 o 
  -7   4   3      161.91      156.22     19.38 o 
  -6   4   3      399.12      381.77     24.70 o 
  -5   4   3      290.78      260.61     18.28 o 
  -4   4   3      333.88      289.72     18.81 o 
  -3   4   3       50.88       54.49      6.51 o 
  -2   4   3      581.56      502.89     29.10 o 
  -1   4   3      234.53      184.63     11.90 o 
   0   4   3      705.12      662.44     37.20 o 
   1   4   3     4520.06     4778.12    313.79 o 
   2   4   3      242.24      200.66     16.03 o 
   3   4   3       10.35        6.67      4.03 o 
   4   4   3        1.11       -5.59      4.21 o 
   5   4   3      164.16      239.04     20.70 o 
   6   4   3       34.83       40.36      7.44 o 
   7   4   3      172.37      204.89     16.10 o 
   8   4   3       12.06       14.16      7.59 o 
   9   4   3        0.53       -3.78      7.48 o 
  10   4   3       82.33      104.07     13.61 o 
  11   4   3      193.36      245.18     27.99 o 
  12   4   3        6.22       -3.43     15.04 o 
  13   4   3       12.25        5.04     17.05 o 
  14   4   3      192.84      265.58     33.47 o 
 -12   5   3        7.90      -29.74     17.56 o 
 -11   5   3        0.00      -13.44     14.63 o 
 -10   5   3        7.60       -2.67     14.25 o 
  -9   5   3      183.61      181.70     23.55 o 
  -8   5   3        3.85       -6.78     18.03 o 
  -7   5   3      199.30      187.22     17.66 o 
  -6   5   3      528.59      527.89     32.23 o 
  -5   5   3       32.52       28.98      6.80 o 
  -4   5   3       69.65       55.82      7.83 o 
  -3   5   3       13.89        7.26      4.99 o 
  -2   5   3     2383.29     2352.22    129.44 o 
  -1   5   3      431.93      443.21     25.93 o 
   0   5   3       28.70        6.73      6.28 o 
   1   5   3     1450.18     1491.76     99.67 o 
   3   5   3     1233.90     1350.52     74.91 o 
   5   5   3       29.83       11.85     28.76 o 
   7   5   3       41.20       47.23      8.45 o 
   8   5   3      271.99      294.82     21.93 o 
   9   5   3      172.13      195.05     17.65 o 
  10   5   3      467.81      527.90     33.38 o 
  11   5   3      101.01      104.41     20.52 o 
  12   5   3      264.99      300.11     32.96 o 
  13   5   3       30.20       20.56     17.17 o 
  14   5   3       71.82       93.88     24.03 o 
 -12   6   3       33.25       52.74     21.17 o 
 -11   6   3        0.31        2.94     44.82 o 
 -10   6   3      423.07      461.07     55.84 o 
  -9   6   3      185.44      146.18     22.18 o 
  -8   6   3        1.59      -10.40     11.28 o 
  -7   6   3        6.86       10.02      8.37 o 
  -6   6   3      259.36      288.39     21.53 o 
  -5   6   3       65.77       41.97     10.24 o 
  -4   6   3      177.09      151.99     12.86 o 
  -3   6   3       70.78       81.27      9.09 o 
  -2   6   3     1129.15     1263.23     70.74 o 
  -1   6   3      939.92     1018.38     57.08 o 
   0   6   3      592.47      593.94     41.73 o 
   1   6   3        1.55       -5.09      5.23 o 
   2   6   3        3.08       -5.34      5.23 o 
   3   6   3      371.59      369.03     27.43 o 
   4   6   3        0.01        1.72      9.37 o 
   5   6   3      910.01     1025.38     58.01 o 
   6   6   3      417.50      507.55     30.60 o 
   7   6   3      386.77      461.87     28.78 o 
   8   6   3       29.15       24.16      8.44 o 
   9   6   3      457.52      515.08     35.61 o 
  10   6   3       58.53       61.66     12.45 o 
  11   6   3        2.28       -7.28     12.82 o 
  12   6   3        2.45       -1.85     27.09 o 
  13   6   3       14.64       11.22     17.03 o 
  14   6   3      156.14      240.15     69.87 o 
 -11   7   3       46.95       35.19     25.51 o 
 -10   7   3       23.18        7.33     18.64 o 
  -9   7   3        2.29       17.56     14.80 o 
  -8   7   3        5.45       -7.82     13.02 o 
  -7   7   3     1082.99     1176.66     68.03 o 
  -6   7   3        3.75        0.30      7.68 o 
  -5   7   3      125.22      117.73     15.55 o 
  -4   7   3        0.52        3.45      6.19 o 
  -3   7   3       18.17       47.12     16.64 o 
  -2   7   3      198.66      236.91     17.67 o 
  -1   7   3        9.25       34.52     31.54 o 
   0   7   3     2155.43     2516.49    167.49 o 
   1   7   3      314.23      336.10     25.56 o 
   2   7   3       90.95       83.23     11.09 o 
   3   7   3     1776.21     1716.08    115.47 o 
   4   7   3       36.41       18.18      5.65 o 
   5   7   3      394.39      369.81     23.17 o 
   6   7   3        8.20        1.97      6.83 o 
   7   7   3        5.80        0.74      7.30 o 
   8   7   3      111.77       65.94     10.92 o 
   9   7   3      417.83      484.48     33.27 o 
  10   7   3       29.14       16.07     10.20 o 
  11   7   3       28.00        9.38     14.70 o 
  12   7   3      143.19      193.62     31.32 o 
  13   7   3       30.67       -9.35     26.94 o 
  14   7   3       13.96        5.15     20.08 o 
 -11   8   3        6.08      -33.76     18.56 o 
 -10   8   3      210.95      233.55     30.34 o 
  -9   8   3       13.77       17.28     16.58 o 
  -8   8   3      377.07      452.35     42.01 o 
  -7   8   3      524.48      558.07     48.14 o 
  -6   8   3      279.82      336.14     25.29 o 
  -5   8   3       51.86       42.40      9.38 o 
  -4   8   3      791.70      804.83     47.16 o 
  -3   8   3        4.18        6.86      6.82 o 
  -2   8   3      812.30      826.40     47.85 o 
  -1   8   3      318.07      335.35     30.13 o 
   0   8   3      185.67      129.84     14.82 o 
   1   8   3      497.88      509.06     37.24 o 
   2   8   3       22.63        3.34      7.02 o 
   3   8   3     3470.87     3747.27    248.38 o 
   4   8   3      460.23      456.18     39.92 o 
   5   8   3        0.98      -10.50      5.62 o 
   6   8   3      387.28      389.44     34.27 o 
   7   8   3       14.64       14.09      8.34 o 
   8   8   3        3.32      -15.73      7.87 o 
   9   8   3       30.59       13.45      9.88 o 
  10   8   3        9.16        4.15      9.95 o 
  11   8   3      144.13      115.48     21.06 o 
  12   8   3        0.57      -15.23     16.10 o 
  13   8   3       45.72       74.25     29.43 o 
 -10   9   3       11.59       10.00     24.60 o 
  -9   9   3       33.09       24.38     16.23 o 
  -8   9   3      119.84      111.35     26.56 o 
  -7   9   3       59.74       85.54     13.60 o 
  -6   9   3       61.62       99.65     34.51 o 
  -5   9   3      704.53      688.92     41.64 o 
  -4   9   3      938.21      947.00     55.10 o 
  -3   9   3        1.67        8.26      7.15 o 
  -2   9   3      108.03      124.80     18.39 o 
  -1   9   3       46.79       29.67      6.83 o 
   0   9   3       14.96        5.47      8.27 o 
   1   9   3        2.51       -4.32      9.51 o 
   2   9   3       25.01       38.36     11.55 o 
   3   9   3      455.49      430.76     42.71 o 
   4   9   3      129.83      130.71     15.93 o 
   5   9   3       40.99       30.14     10.55 o 
   6   9   3      109.53      121.35     16.31 o 
   7   9   3        2.34        1.84     10.26 o 
   8   9   3      106.34      145.88     19.04 o 
   9   9   3      182.43      155.70     21.17 o 
  10   9   3        6.78       -8.29     13.21 o 
  11   9   3        7.67      -18.11     19.17 o 
  12   9   3      157.27      133.86     31.99 o 
  13   9   3        0.00      -22.49     23.09 o 
 -10  10   3       82.86       85.74     27.17 o 
  -9  10   3       21.14       13.46     17.84 o 
  -8  10   3       30.67       11.32     24.90 o 
  -7  10   3        0.65      -16.40     10.46 o 
  -6  10   3        6.24       -5.45      9.82 o 
  -5  10   3      737.35      791.15     47.51 o 
  -4  10   3      105.78      103.82     13.24 o 
  -3  10   3      109.56      116.59     24.46 o 
  -2  10   3      342.78      416.43     35.20 o 
  -1  10   3       10.03       -2.84      8.53 o 
   0  10   3      173.77      139.13     23.85 o 
   1  10   3      429.92      410.23     32.17 o 
   2  10   3        1.08       11.70      8.78 o 
   3  10   3     1112.97     1194.04     83.08 o 
   4  10   3      244.40      212.54     23.69 o 
   5  10   3      115.99       93.26     14.94 o 
   6  10   3      380.67      426.37     36.33 o 
   7  10   3      382.87      455.66     39.10 o 
   8  10   3       56.15       22.83     30.11 o 
   9  10   3       44.82       34.18     14.48 o 
  10  10   3      229.13      264.46     59.01 o 
  11  10   3        2.75      -16.00     19.62 o 
  12  10   3        1.63       14.94     26.56 o 
  -9  11   3       10.13       -3.16     20.07 o 
  -8  11   3        8.46       -7.70     28.98 o 
  -7  11   3       15.08       -2.45     12.36 o 
  -6  11   3       17.03       10.50     11.29 o 
  -5  11   3      139.61      139.43     16.19 o 
  -4  11   3       45.55       33.69     16.07 o 
  -3  11   3        1.96      -12.82     10.31 o 
  -2  11   3       52.07       59.15     13.65 o 
  -1  11   3        3.90       -5.81      9.50 o 
   0  11   3        8.72       -6.62     14.79 o 
   1  11   3       43.93       29.99     11.52 o 
   2  11   3        7.58        9.43     11.70 o 
   3  11   3      494.02      474.95     37.08 o 
   4  11   3        1.57        8.29     15.39 o 
   5  11   3      849.32      924.60     66.42 o 
   6  11   3      556.16      524.52     42.43 o 
   7  11   3       73.98       42.20     14.07 o 
   8  11   3       59.75       56.43     17.81 o 
   9  11   3       31.87       23.97     14.52 o 
  10  11   3       83.78       80.47     19.01 o 
  11  11   3       14.97       20.83     22.94 o 
  12  11   3      100.54      103.53     31.69 o 
  -8  12   3        6.32       -7.70     22.49 o 
  -7  12   3        0.00       -1.33     15.73 o 
  -6  12   3       27.86       31.79     15.24 o 
  -5  12   3      609.53      656.42     50.05 o 
  -4  12   3       29.78       23.38     13.75 o 
  -3  12   3       27.39       26.70     13.60 o 
  -2  12   3      231.75      201.39     23.48 o 
  -1  12   3        5.60      -19.45     19.54 o 
   0  12   3        1.00        1.36     10.61 o 
   1  12   3      362.02      421.19     37.02 o 
   2  12   3        0.52        5.94     12.83 o 
   3  12   3      672.41      604.66     46.10 o 
   4  12   3        3.89       -1.23     11.31 o 
   5  12   3     1241.19     1399.65     98.02 o 
   6  12   3      569.60      591.71     47.59 o 
   7  12   3      101.22       76.68     20.07 o 
   8  12   3      204.41      213.00     42.11 o 
   9  12   3       59.33       34.57     23.85 o 
  10  12   3       49.01       34.52     16.75 o 
  11  12   3        0.40        0.60     24.60 o 
  -7  13   3       15.17       -5.67     23.39 o 
  -6  13   3       16.89       10.67     16.20 o 
  -5  13   3       19.10       10.65     15.33 o 
  -4  13   3       18.09       22.23     14.28 o 
  -3  13   3        4.72       -5.39     13.32 o 
  -2  13   3      162.51      181.51     23.35 o 
  -1  13   3        1.58       46.26     14.34 o 
   0  13   3        1.25       -2.72     12.05 o 
   1  13   3        3.58      -12.18     11.01 o 
   2  13   3       17.42       11.28     25.35 o 
   3  13   3      153.50      124.66     19.79 o 
   4  13   3        8.81        5.01     12.86 o 
   5  13   3      185.56      190.23     24.17 o 
   6  13   3      240.49      216.85     25.71 o 
   7  13   3       35.62       38.33     16.43 o 
   8  13   3       42.65       31.16     15.53 o 
   9  13   3       22.86       -1.14     14.96 o 
  10  13   3        0.71      -10.56     17.51 o 
  -6  14   3        3.37       -4.53     20.30 o 
  -5  14   3        4.67       -0.57     16.06 o 
  -4  14   3        3.58       -5.32     14.46 o 
  -3  14   3        3.55      -18.44     14.24 o 
  -2  14   3      149.92      168.71     24.19 o 
  -1  14   3        0.72       -5.51     19.09 o 
   0  14   3      114.47      106.55     26.26 o 
   1  14   3       57.40       58.27     15.74 o 
   2  14   3       40.96       29.33     14.39 o 
   3  14   3       10.16        2.12     14.39 o 
   4  14   3       16.95       13.23     13.39 o 
   5  14   3       83.61       93.42     19.13 o 
   6  14   3        6.26       10.94     14.03 o 
   7  14   3       44.09       41.25     37.88 o 
   8  14   3       52.71       21.49     17.60 o 
   9  14   3        2.67      -10.69     15.78 o 
  -4  15   3        0.89      -21.13     16.54 o 
  -3  15   3      147.12      182.36     25.77 o 
  -2  15   3        7.34       -8.06     15.52 o 
  -1  15   3        4.26       -2.44     15.47 o 
   0  15   3       22.60       21.65     16.83 o 
   1  15   3      212.33      196.08     26.52 o 
   2  15   3        3.70        3.99     14.44 o 
   3  15   3        1.80      -12.54     14.40 o 
   4  15   3        0.19      -17.30     15.92 o 
   5  15   3        1.83        1.16     15.31 o 
   6  15   3        1.06      -23.22     15.95 o 
   7  15   3        0.61        4.64     18.45 o 
  -2  16   3        1.43       -2.41     21.66 o 
  -1  16   3        0.16        8.49     17.88 o 
   0  16   3        3.84      -10.32     16.16 o 
   1  16   3        0.92       12.25     17.34 o 
   2  16   3        5.07       -6.82     17.21 o 
   3  16   3        7.49        1.09     19.24 o 
   4  16   3       23.40        6.37     16.87 o 
   5  16   3        0.31      -32.83     16.42 o 
  -3 -14   4      199.93      212.64     28.76 o 
  -2 -14   4       30.91       11.70     17.87 o 
  -1 -14   4        7.01      -17.38     18.71 o 
   0 -14   4       42.47       -4.17     18.03 o 
   1 -14   4      101.18      132.51     31.24 o 
   2 -14   4        4.19       -4.07     20.37 o 
   3 -14   4        4.53      -20.22     18.11 o 
  -6 -13   4       57.88       58.53     21.24 o 
  -5 -13   4        2.21       -1.33     17.69 o 
  -4 -13   4      958.09     1158.11     98.47 o 
  -3 -13   4      267.88      276.16     31.35 o 
  -2 -13   4        1.44        7.57     16.00 o 
  -1 -13   4       15.21      -11.08     14.77 o 
   0 -13   4       48.35       17.74     16.08 o 
   1 -13   4       65.11       63.57     18.03 o 
   2 -13   4       18.90       24.30     25.66 o 
   3 -13   4       11.65      -20.07     24.45 o 
   4 -13   4       52.82       39.84     27.32 o 
   5 -13   4      186.20      229.70     45.28 o 
   6 -13   4       47.41        4.53     27.32 o 
  -7 -12   4        7.09       -3.47     23.85 o 
  -6 -12   4      158.65      134.82     23.99 o 
  -5 -12   4       26.79       15.21     24.45 o 
  -4 -12   4      161.11      162.66     23.85 o 
  -3 -12   4        8.80        5.65     16.37 o 
  -2 -12   4        0.57       -9.69     14.68 o 
  -1 -12   4       84.86      110.77     19.63 o 
   0 -12   4       56.72       49.65     21.88 o 
   1 -12   4       73.41       83.67     18.46 o 
   2 -12   4      189.89      233.73     27.01 o 
   3 -12   4        9.03       12.53     24.15 o 
   4 -12   4       16.57       18.11     22.49 o 
   5 -12   4      192.65      181.10     38.33 o 
   6 -12   4      398.70      642.00     80.29 o 
   7 -12   4       21.05       23.69     29.13 o 
  -8 -11   4        2.31      -22.03     22.49 o 
  -7 -11   4       12.31      -21.58     20.22 o 
  -6 -11   4        2.84        6.90     16.06 o 
  -5 -11   4      619.23      703.81     56.06 o 
  -4 -11   4        4.84        0.90     13.71 o 
  -3 -11   4        5.66       22.45     13.18 o 
  -2 -11   4       38.07       17.74     13.55 o 
  -1 -11   4       55.29       59.76     21.28 o 
   0 -11   4       24.41       18.88     13.84 o 
   1 -11   4       80.63       57.13     15.55 o 
   2 -11   4       17.52        8.96     15.92 o 
   3 -11   4        9.82      -17.07     13.19 o 
   4 -11   4       60.78       67.01     25.05 o 
   5 -11   4        9.29      -17.00     14.94 o 
   6 -11   4        6.52       13.88     15.88 o 
   7 -11   4        4.85       -7.43     16.32 o 
   8 -11   4        0.16      -23.48     17.39 o 
   9 -11   4        3.76      -32.18     19.08 o 
  -9 -10   4        6.65      -10.56     24.30 o 
  -8 -10   4       58.65       60.22     24.75 o 
  -7 -10   4       11.85        7.55     21.73 o 
  -6 -10   4       22.42       14.31     13.66 o 
  -5 -10   4      827.05      885.73     64.46 o 
  -4 -10   4       57.65       38.13     18.34 o 
  -3 -10   4       15.31       11.49      9.51 o 
  -2 -10   4      189.27      186.86     21.17 o 
  -1 -10   4       30.34        9.33      9.11 o 
   0 -10   4       20.05        0.35      8.71 o 
   1 -10   4       82.76       82.54     12.29 o 
   2 -10   4       77.96       85.99     17.44 o 
   3 -10   4       67.02       40.81     11.36 o 
   4 -10   4       96.12       97.04     16.61 o 
   5 -10   4      253.48      318.90     25.62 o 
   6 -10   4     2242.66     2700.28    187.93 o 
   7 -10   4       92.50       90.20     20.16 o 
   8 -10   4       35.46       24.91     16.20 o 
   9 -10   4        4.66       17.70     18.18 o 
  10 -10   4        7.51      -18.64     20.74 o 
 -10  -9   4       36.91        3.77     22.64 o 
  -9  -9   4       49.69       57.05     26.71 o 
  -8  -9   4        0.71      -17.00     14.37 o 
  -7  -9   4      153.31      157.76     22.58 o 
  -6  -9   4      632.95      655.52     40.92 o 
  -5  -9   4      238.63      282.09     22.91 o 
  -4  -9   4       26.04        3.34     12.21 o 
  -3  -9   4       11.47        0.21     22.57 o 
  -2  -9   4       53.82       52.11     10.09 o 
  -1  -9   4        3.82        1.51      8.01 o 
   0  -9   4       20.25       14.86      8.24 o 
   1  -9   4      431.55      461.44     30.80 o 
   2  -9   4       23.47       19.61      9.89 o 
   3  -9   4      302.22      303.31     23.24 o 
   4  -9   4       38.37       45.57     10.95 o 
   5  -9   4     1128.74     1204.39     69.95 o 
   6  -9   4       32.40       25.25     10.71 o 
   7  -9   4       81.35       61.12     16.91 o 
   8  -9   4       64.56       42.17     22.71 o 
   9  -9   4        2.02       -1.34     16.47 o 
  10  -9   4       15.99       20.00     19.80 o 
 -11  -8   4        4.56      -16.29     18.26 o 
 -10  -8   4       88.81      111.23     24.52 o 
  -9  -8   4        0.91       -2.89     15.23 o 
  -8  -8   4      120.44      126.01     21.83 o 
  -7  -8   4       45.22       30.00     19.39 o 
  -6  -8   4       31.78       25.12     10.31 o 
  -5  -8   4      357.94      416.40     29.50 o 
  -4  -8   4       57.93       48.01     10.16 o 
  -3  -8   4       24.16       21.07     10.06 o 
  -2  -8   4        1.77        7.13      7.39 o 
  -1  -8   4        0.19       -0.14      7.15 o 
   0  -8   4       16.58       11.50      7.23 o 
   1  -8   4      171.63      197.13     21.88 o 
   2  -8   4       28.81       21.49      8.01 o 
   3  -8   4      737.12      719.28     42.91 o 
   4  -8   4        0.01      -11.86      8.20 o 
   5  -8   4      250.27      281.03     22.15 o 
   6  -8   4       22.38       17.48      9.64 o 
   7  -8   4       53.47       41.78     11.11 o 
   8  -8   4       29.65       32.98     14.71 o 
   9  -8   4      139.50      143.67     23.05 o 
  10  -8   4        4.64       18.38     18.03 o 
  11  -8   4        4.96       -1.76     20.99 o 
 -11  -7   4       12.44       -2.50     18.28 o 
 -10  -7   4       10.47       -9.64     16.46 o 
  -9  -7   4        4.86        7.39     16.90 o 
  -8  -7   4        8.11       14.47     14.03 o 
  -7  -7   4      312.97      343.43     36.82 o 
  -6  -7   4      145.13      157.84     15.61 o 
  -5  -7   4        0.18       -9.16      7.49 o 
  -4  -7   4       24.17       17.91      8.02 o 
  -3  -7   4       22.20       13.45     10.81 o 
  -2  -7   4      252.15      291.15     21.35 o 
  -1  -7   4       17.80        2.58      6.78 o 
   0  -7   4     3146.15     3446.23    189.73 o 
   1  -7   4     1393.10     1448.76     81.64 o 
   2  -7   4      186.17      174.53     21.61 o 
   3  -7   4      413.67      410.32     34.28 o 
   4  -7   4       34.27       17.23      7.54 o 
   5  -7   4       16.12       11.04      7.57 o 
   6  -7   4      538.63      546.43     33.74 o 
   7  -7   4       47.86       47.52     13.90 o 
   8  -7   4       56.66       33.01     13.76 o 
   9  -7   4        4.65      -11.79     19.02 o 
  10  -7   4       20.21       -5.86     27.84 o 
  11  -7   4        0.68      -23.09     24.45 o 
 -12  -6   4       42.65       56.34     21.63 o 
 -11  -6   4        4.06        4.83     17.10 o 
 -10  -6   4       46.50       57.28     17.38 o 
  -9  -6   4       18.19       13.88     14.70 o 
  -8  -6   4        5.28       -6.89     12.05 o 
  -7  -6   4      222.47      228.87     25.66 o 
  -6  -6   4        1.86       -7.71      7.42 o 
  -5  -6   4       43.25       53.48      9.29 o 
  -4  -6   4        0.02       -6.31      6.51 o 
  -3  -6   4      564.21      568.39     34.20 o 
  -2  -6   4        9.26       -7.34      6.06 o 
  -1  -6   4      175.84      169.63     15.69 o 
   0  -6   4     2652.51     2840.75    156.63 o 
   1  -6   4       17.99       10.84      6.11 o 
   2  -6   4      403.11      407.99     25.25 o 
   3  -6   4     1737.34     1855.64    103.50 o 
   4  -6   4        3.13        3.08      6.22 o 
   5  -6   4      626.46      595.25     35.65 o 
   6  -6   4      117.19      124.78     12.72 o 
   7  -6   4        0.42      -14.20      7.10 o 
   8  -6   4      254.63      236.29     19.59 o 
   9  -6   4       45.44       34.26     19.32 o 
  10  -6   4       29.64       21.59     15.85 o 
  11  -6   4      157.87      143.62     24.17 o 
  12  -6   4        0.39      -12.38     27.47 o 
 -12  -5   4       22.25       19.16     19.00 o 
 -11  -5   4       67.06       70.19     19.58 o 
 -10  -5   4      122.23      141.27     22.63 o 
  -9  -5   4       31.55       27.46     13.92 o 
  -8  -5   4      276.80      318.17     31.37 o 
  -7  -5   4        8.97       -6.90     10.30 o 
  -6  -5   4       67.67       39.09      8.46 o 
  -5  -5   4      521.62      504.93     30.84 o 
  -4  -5   4        1.16       -5.35      7.54 o 
  -3  -5   4      211.47      203.60     16.17 o 
  -2  -5   4     1437.71     1479.09     82.76 o 
  -1  -5   4       19.96       10.54      5.26 o 
   0  -5   4     1062.64     1055.78     59.56 o 
   1  -5   4       13.54        4.72      6.88 o 
   2  -5   4       10.49       10.51      5.22 o 
   3  -5   4      126.80      115.14     13.69 o 
   4  -5   4      354.00      327.54     21.22 o 
   5  -5   4        2.61      -11.10      5.55 o 
   6  -5   4       28.01       16.93      6.93 o 
   7  -5   4        9.05        8.19      7.43 o 
   8  -5   4      130.90      135.54     17.43 o 
   9  -5   4       41.83       14.66      9.65 o 
  10  -5   4      144.36      111.88     20.42 o 
  11  -5   4       37.20        7.92     16.05 o 
  12  -5   4        0.05       -1.51     25.20 o 
  13  -5   4       35.79       -7.39     30.18 o 
 -12  -4   4       39.85       37.93     18.29 o 
 -11  -4   4       58.41       27.08     16.75 o 
 -10  -4   4      277.50      293.60     31.56 o 
  -9  -4   4       57.65       59.29     16.54 o 
  -8  -4   4       36.02        8.45     11.66 o 
  -7  -4   4       50.04       42.13     14.26 o 
  -6  -4   4      130.21      125.72     17.54 o 
  -5  -4   4      509.06      484.76     29.27 o 
  -4  -4   4      513.48      511.10     38.23 o 
  -3  -4   4      404.47      386.10     23.90 o 
  -2  -4   4        0.09       -6.59      7.17 o 
  -1  -4   4       30.29       25.66      5.69 o 
   0  -4   4     4643.61     4852.15    264.92 o 
   1  -4   4       96.93       82.51      8.15 o 
   2  -4   4        2.73        2.10      4.23 o 
   3  -4   4      764.61      722.52     41.48 o 
   4  -4   4      710.11      687.78     39.51 o 
   5  -4   4        9.65        9.98      7.89 o 
   6  -4   4      120.87      106.53     10.53 o 
   7  -4   4       71.58       60.79      9.41 o 
   8  -4   4      188.57      135.49     13.87 o 
   9  -4   4       55.46       54.54     15.67 o 
  10  -4   4        3.34        6.22     15.29 o 
  11  -4   4       11.99        3.77     14.90 o 
  12  -4   4       13.34       -1.96     26.41 o 
  13  -4   4        3.32      -24.15     31.84 o 
 -12  -3   4      179.03      199.01     47.61 o 
 -11  -3   4       17.09       -3.26     15.79 o 
 -10  -3   4        0.17      -15.36     12.18 o 
  -9  -3   4        1.31        5.42     12.18 o 
  -8  -3   4       62.21       58.41     14.46 o 
  -7  -3   4      259.46      265.90     26.48 o 
  -6  -3   4       19.37        7.22      6.61 o 
  -5  -3   4      901.77      913.39     52.04 o 
  -4  -3   4      490.49      446.91     39.16 o 
  -3  -3   4      772.92      857.12     48.55 o 
  -2  -3   4      758.91      704.93     40.38 o 
  -1  -3   4     1289.93     1398.59     77.37 o 
   0  -3   4     1267.90     1057.47     59.10 o 
   1  -3   4     2651.97     2565.80    140.59 o 
   2  -3   4      534.29      446.14     26.13 o 
   3  -3   4       25.06       11.92      3.92 o 
   4  -3   4       46.39       32.82      6.53 o 
   5  -3   4    10430.09    12267.99    666.28 o 
   6  -3   4       20.39       16.61      6.19 o 
   7  -3   4       73.46       61.93      8.95 o 
   8  -3   4      283.81      310.27     22.33 o 
   9  -3   4       46.18       30.89      9.69 o 
  10  -3   4      125.69      121.17     24.72 o 
  11  -3   4       60.02       60.55     12.62 o 
  12  -3   4       10.22      -18.86     26.86 o 
  13  -3   4        1.64        8.30     28.98 o 
  14  -3   4       32.43       37.88     34.11 o 
 -13  -2   4       24.25       14.89     18.96 o 
 -12  -2   4       11.35       -9.90     15.88 o 
 -11  -2   4      325.52      312.77     34.33 o 
 -10  -2   4      678.04      662.69     52.27 o 
  -9  -2   4      106.42      109.21     18.56 o 
  -8  -2   4       51.48       35.67     12.69 o 
  -7  -2   4       75.76       67.37     14.49 o 
  -6  -2   4      141.59      177.92     19.63 o 
  -5  -2   4      332.11      329.26     20.59 o 
  -4  -2   4     3578.19     3920.24    265.22 o 
  -3  -2   4     2292.69     2316.73    127.43 o 
  -2  -2   4     1550.47     1582.62     87.31 o 
  -1  -2   4     1002.61      969.49     54.22 o 
   0  -2   4     5440.24     5377.09    292.08 o 
   1  -2   4      555.58      541.35     30.81 o 
   2  -2   4      343.21      327.93     24.53 o 
   3  -2   4      942.45      819.31     57.42 o 
   4  -2   4      204.24      205.47     14.53 o 
   5  -2   4     3773.39     4234.99    287.06 o 
   6  -2   4        1.86       -4.05      4.86 o 
   7  -2   4        0.90       -3.84      5.74 o 
   8  -2   4      337.78      325.15     22.78 o 
   9  -2   4      141.97      146.15     25.87 o 
  10  -2   4       11.85       -6.41      9.05 o 
  11  -2   4       18.50       11.34     10.21 o 
  12  -2   4       74.68       57.60     41.43 o 
  13  -2   4      213.55      252.18     48.44 o 
  14  -2   4      345.04      472.98     72.59 o 
 -13  -1   4        0.75       -5.16     18.41 o 
 -12  -1   4        4.92        4.70     16.72 o 
 -11  -1   4       15.63        5.81     15.35 o 
 -10  -1   4       29.91       16.55     17.96 o 
  -9  -1   4      199.58      216.69     25.27 o 
  -8  -1   4      304.38      306.72     44.97 o 
  -7  -1   4      395.39      445.09     51.76 o 
  -6  -1   4      388.77      375.73     30.15 o 
  -5  -1   4     1892.79     1750.70    120.80 o 
  -4  -1   4      206.93      200.76     28.00 o 
  -3  -1   4      806.08      691.03     39.34 o 
  -2  -1   4     2787.92     2719.04    148.39 o 
  -1  -1   4        4.51        6.12      3.76 o 
   0  -1   4     6980.45     7245.55    393.76 o 
   1  -1   4     1366.39     1198.40     65.80 o 
   2  -1   4      173.22      168.18     19.77 o 
   3  -1   4     4219.91     4281.68    288.74 o 
   4  -1   4       78.37       69.90      6.57 o 
   5  -1   4      191.04      192.99     13.43 o 
   6  -1   4       92.44      119.41     10.56 o 
   7  -1   4       56.91       50.18     10.12 o 
   8  -1   4      268.96      309.29     21.58 o 
   9  -1   4        1.85      -11.24      7.22 o 
  10  -1   4       17.20       14.71      8.80 o 
  11  -1   4        0.70      -18.39      9.20 o 
  12  -1   4       16.88       11.74     15.32 o 
  13  -1   4      208.00      204.51     31.92 o 
  14  -1   4       50.42       64.74     34.86 o 
 -13   0   4       71.84       61.00     21.72 o 
 -12   0   4       68.31       72.60     20.05 o 
 -11   0   4       15.75       -1.29     13.88 o 
 -10   0   4       50.37       63.06     16.81 o 
  -9   0   4      375.73      443.70     39.95 o 
  -7   0   4      273.50      264.71     25.82 o 
  -6   0   4      631.57      557.14     42.05 o 
  -5   0   4        0.03      -12.27      6.14 o 
  -4   0   4     2266.10     2312.54    157.59 o 
  -3   0   4     2291.16     2301.71    156.47 o 
  -2   0   4      497.46      421.73     24.36 o 
  -1   0   4      967.21      879.88     49.02 o 
   0   0   4   146095.88   144633.38   7832.08 o 
   1   0   4     1569.32     1389.01     76.27 o 
   2   0   4     1068.26      832.85     57.57 o 
   3   0   4     4151.15     4022.13    271.25 o 
   4   0   4       88.47       65.99      7.26 o 
   5   0   4      400.42      400.69     23.85 o 
   6   0   4      438.65      429.38     25.76 o 
   7   0   4       46.79       47.91      7.88 o 
   8   0   4       29.49       11.56      9.38 o 
   9   0   4      157.71      172.41     19.54 o 
  10   0   4      414.59      450.93     33.54 o 
  11   0   4       57.94       62.78     11.94 o 
  12   0   4      113.93      113.83     19.78 o 
  13   0   4        2.94      -17.52     15.15 o 
  14   0   4       84.54       67.98     39.31 o 
 -13   1   4       17.77        6.39     18.76 o 
 -12   1   4       25.67       18.84     16.71 o 
 -11   1   4       43.84       21.69     15.81 o 
 -10   1   4       69.54       29.08     14.60 o 
  -9   1   4      139.82      129.32     20.09 o 
  -8   1   4        2.33      -10.53     13.51 o 
  -7   1   4        0.01       -6.05      8.26 o 
  -6   1   4     1308.06     1329.05     93.33 o 
  -5   1   4      443.66      416.17     31.95 o 
  -4   1   4      745.02      755.62     53.71 o 
  -3   1   4     1815.33     1800.80    122.69 o 
  -2   1   4       63.71       65.16      6.02 o 
  -1   1   4    12098.60    12185.09    661.42 o 
   0   1   4     5448.13     5292.15    287.84 o 
   1   1   4      455.40      322.30     18.64 o 
   2   1   4     2220.27     2271.74    123.96 o 
   3   1   4      312.48      227.29     13.78 o 
   4   1   4      271.33      260.69     15.86 o 
   5   1   4     1295.39     1378.20     76.60 o 
   6   1   4      998.19     1086.90     61.07 o 
   7   1   4        0.01       -9.89      4.95 o 
   8   1   4       73.33       68.55      9.30 o 
   9   1   4        1.55       37.92     18.95 o 
  10   1   4      593.07      585.23     36.10 o 
  11   1   4      710.62      729.34     44.10 o 
  12   1   4       70.85       47.33     16.61 o 
  13   1   4       71.34       59.83     20.30 o 
  14   1   4        1.72        1.82     18.20 o 
 -13   2   4       22.69      -17.25     18.04 o 
 -12   2   4       15.97       -7.57     15.90 o 
 -11   2   4      144.69      128.65     22.65 o 
 -10   2   4        0.17      -13.46     12.22 o 
  -9   2   4        1.13        5.21     11.81 o 
  -8   2   4      406.28      459.90     40.18 o 
  -7   2   4        1.72        4.31      8.92 o 
  -6   2   4      381.58      420.56     41.65 o 
  -5   2   4      170.99      181.30     18.62 o 
  -4   2   4      914.85      848.10     60.08 o 
  -3   2   4     1971.54     1971.58    108.41 o 
  -2   2   4     1154.89     1046.30     71.75 o 
  -1   2   4     3292.89     3206.53    174.52 o 
   0   2   4        6.28        1.26      3.03 o 
   1   2   4       80.12       96.79      7.42 o 
   2   2   4       16.65        8.83      3.39 o 
   3   2   4     1338.66     1306.54     72.08 o 
   4   2   4      679.55      633.76     36.15 o 
   5   2   4     2566.98     3422.31    187.42 o 
   6   2   4     1072.73     1309.63     73.10 o 
   7   2   4       35.26       29.03      6.72 o 
   8   2   4       18.55        9.62      6.48 o 
   9   2   4        0.43       -2.76     11.98 o 
  10   2   4     3964.19     4356.69    239.34 o 
  11   2   4      556.45      619.90     39.62 o 
  12   2   4       54.17       71.45     33.88 o 
  13   2   4      313.67      443.82     43.24 o 
  14   2   4       34.73       -5.16     24.98 o 
 -12   3   4       34.03       13.89     19.47 o 
 -11   3   4      138.05      113.11     22.52 o 
 -10   3   4        5.25      -22.21     17.88 o 
  -9   3   4        6.04       -8.28     11.45 o 
  -8   3   4      314.54      283.64     28.70 o 
  -7   3   4        4.49       -1.30      9.85 o 
  -6   3   4       25.32        9.48      9.96 o 
  -5   3   4     2475.57     2634.97    179.45 o 
  -4   3   4     2240.22     2300.39    126.80 o 
  -3   3   4      118.28      117.10      9.59 o 
  -2   3   4      571.96      527.75     30.33 o 
  -1   3   4      781.04      585.28     33.25 o 
   0   3   4      298.40      250.20     15.07 o 
   1   3   4       34.64       39.53      4.81 o 
   2   3   4     5246.45     6062.36    329.77 o 
   3   3   4      532.65      634.94     35.94 o 
   4   3   4       81.97       70.64      7.31 o 
   5   3   4       19.01        6.61      5.19 o 
   6   3   4      240.09      278.84     18.61 o 
   7   3   4        1.50       -5.00      5.64 o 
   8   3   4      436.81      444.35     28.43 o 
   9   3   4       15.39        9.68      7.64 o 
  10   3   4     1108.32     1174.73     67.93 o 
  12   3   4        5.71        9.41     14.78 o 
  13   3   4      110.89      140.49     39.01 o 
  14   3   4       12.85       -2.87     17.44 o 
 -12   4   4       12.79       -6.44     18.33 o 
 -11   4   4      102.90       64.62     22.18 o 
 -10   4   4        5.36        3.49     12.76 o 
  -9   4   4        0.49      -14.27     11.95 o 
  -8   4   4      225.09      230.55     25.48 o 
  -7   4   4      140.75      157.84     19.92 o 
  -6   4   4       98.22      115.27     11.18 o 
  -5   4   4      489.51      583.14     34.58 o 
  -4   4   4      311.23      256.41     39.16 o 
  -3   4   4      100.46       89.82     10.99 o 
  -2   4   4      551.28      524.28     30.43 o 
  -1   4   4       75.60       66.34      7.81 o 
   0   4   4     1671.69     1510.85     83.37 o 
   1   4   4      444.48      463.49     26.55 o 
   2   4   4       38.66       32.71      4.51 o 
   3   4   4       19.05       24.51      4.48 o 
   4   4   4     1052.45     1324.28     73.64 o 
   5   4   4     1949.18     2601.39    143.25 o 
   6   4   4     1057.93     1422.38     79.69 o 
   7   4   4        0.65        0.49      5.79 o 
   8   4   4      280.09      356.42     32.38 o 
   9   4   4      311.24      333.16     29.94 o 
  10   4   4     2012.67     2453.64    136.86 o 
  11   4   4      150.66      166.04     17.19 o 
  12   4   4      127.03       91.52     20.00 o 
  13   4   4      143.61      173.68     34.64 o 
  14   4   4        1.04       -4.71     16.71 o 
 -12   5   4        2.27      -33.16     18.42 o 
 -11   5   4        6.04      -13.69     15.91 o 
 -10   5   4        6.32      -26.03     13.34 o 
  -9   5   4      183.01      180.78     24.36 o 
  -8   5   4       86.09       74.61     16.04 o 
  -7   5   4       21.02       14.36     11.49 o 
  -6   5   4      947.13     1017.87     58.26 o 
  -5   5   4       71.88       53.94     10.94 o 
  -4   5   4       56.25       43.19      7.13 o 
  -3   5   4      255.33      241.40     16.64 o 
  -2   5   4      289.44      281.90     17.72 o 
  -1   5   4       46.82       46.76      8.21 o 
   0   5   4      564.79      519.76     29.94 o 
   1   5   4      139.49      113.54     11.53 o 
   2   5   4     2392.25     2661.61    176.24 o 
   3   5   4      129.57      107.64      9.81 o 
   4   5   4     2493.66     3208.42    175.92 o 
   6   5   4       86.13      106.46     17.63 o 
   7   5   4       33.06       18.20      7.03 o 
   8   5   4       17.72       12.43      7.66 o 
   9   5   4       54.88       32.74     12.49 o 
  10   5   4      371.76      424.37     30.37 o 
  11   5   4       57.15       61.67     12.39 o 
  12   5   4      192.81      246.42     29.70 o 
  13   5   4       17.40       36.30     17.73 o 
  14   5   4       52.32       73.59     25.66 o 
 -12   6   4       24.93       54.77     21.32 o 
 -11   6   4        4.53       10.73     23.24 o 
 -10   6   4       96.53      103.93     22.30 o 
  -9   6   4      108.26       76.10     18.12 o 
  -8   6   4      150.41      140.11     21.35 o 
  -7   6   4       55.64       37.11     13.98 o 
  -6   6   4        5.55       -2.64      7.39 o 
  -5   6   4      555.29      523.59     31.84 o 
  -4   6   4       14.70        7.71      8.53 o 
  -3   6   4      515.78      477.21     28.48 o 
  -2   6   4      431.12      382.30     23.43 o 
  -1   6   4       32.28       30.94      5.75 o 
   0   6   4       80.65       64.48      9.63 o 
   1   6   4       70.47       86.05     12.45 o 
   2   6   4        4.37       -6.00      4.94 o 
   3   6   4        6.62       15.10      6.34 o 
   4   6   4      192.35      212.66     25.22 o 
   6   6   4       13.79       -2.86      6.01 o 
   7   6   4       60.75       53.87      9.49 o 
   8   6   4       88.01       98.21     12.20 o 
   9   6   4      579.65      643.70     39.22 o 
  10   6   4     1071.95     1250.26     72.21 o 
  11   6   4       15.39        8.15     10.56 o 
  12   6   4        0.76        1.85     14.49 o 
  13   6   4       29.88       46.06     19.51 o 
  14   6   4       27.13       39.88     21.14 o 
 -11   7   4      127.63      103.92     42.56 o 
 -10   7   4       15.09       -1.29     16.05 o 
  -9   7   4       40.73       21.41     16.69 o 
  -8   7   4       80.09       95.73     19.21 o 
  -7   7   4       12.38        4.93     12.58 o 
  -6   7   4     1301.96     1335.06     75.96 o 
  -5   7   4       59.21       39.05      8.70 o 
  -4   7   4       93.43       78.08      9.91 o 
  -3   7   4        0.00       -8.28      5.60 o 
  -2   7   4      120.49      120.63     18.01 o 
  -1   7   4      154.23      162.24     17.25 o 
   0   7   4     5170.99     5823.99    383.48 o 
   1   7   4       48.11       42.07     32.07 o 
   2   7   4     1658.33     1681.46    113.06 o 
   3   7   4       10.83       12.51      7.30 o 
   4   7   4      282.61      331.13     54.25 o 
   5   7   4        0.90        6.55      6.89 o 
   6   7   4      246.02      310.46     21.88 o 
   7   7   4      306.58      387.05     26.55 o 
   8   7   4       92.95       97.90     12.60 o 
   9   7   4        1.21       -5.57      8.52 o 
  10   7   4       50.75       16.65     11.50 o 
  11   7   4      180.28      223.20     22.27 o 
  12   7   4      113.69      133.23     42.71 o 
  13   7   4        1.69       18.06     17.81 o 
  14   7   4       83.66      119.31     24.75 o 
 -11   8   4       11.93        1.99     19.76 o 
 -10   8   4      111.69      119.31     24.08 o 
  -9   8   4       19.74        2.64     17.37 o 
  -8   8   4       20.53       16.89     15.45 o 
  -7   8   4       69.90       54.33     24.00 o 
  -6   8   4     1966.15     2188.81    122.41 o 
  -5   8   4       89.18       59.66     10.41 o 
  -4   8   4      931.14     1038.05     59.82 o 
  -3   8   4      304.74      271.93     19.99 o 
  -2   8   4       55.36       54.01      8.64 o 
  -1   8   4      483.21      508.64     30.43 o 
   0   8   4      344.73      337.56     27.18 o 
   1   8   4       56.57       39.73      9.27 o 
   2   8   4       37.44       10.99      6.96 o 
   3   8   4       33.59       46.21     16.60 o 
   4   8   4      102.04       97.74     13.22 o 
   5   8   4      333.93      346.65     23.97 o 
   6   8   4        0.00       -8.24      6.48 o 
   7   8   4       18.88        0.95      7.57 o 
   8   8   4       48.22       46.54     10.19 o 
   9   8   4      151.35      132.63     21.87 o 
  10   8   4      392.25      427.97     31.29 o 
  11   8   4        4.96      -13.35     10.90 o 
  12   8   4       26.67       37.58     25.20 o 
  13   8   4       32.48       83.91     29.88 o 
 -10   9   4        3.39      -16.23     18.55 o 
  -9   9   4        1.79      -20.60     15.62 o 
  -8   9   4        5.49      -10.74     14.41 o 
  -7   9   4        5.99       18.11     25.96 o 
  -6   9   4        0.04       -3.66      9.83 o 
  -5   9   4        0.21        8.49     10.93 o 
  -4   9   4     1348.60     1506.89     85.22 o 
  -3   9   4       90.29       94.20     12.80 o 
  -2   9   4        0.20        8.50      7.02 o 
  -1   9   4      327.56      319.14     21.35 o 
   0   9   4      118.74      117.82     16.83 o 
   1   9   4       11.09       -1.28      7.62 o 
   2   9   4      514.32      532.85     39.27 o 
   3   9   4        1.14       11.50      8.11 o 
   4   9   4      145.12      132.43     16.15 o 
   5   9   4      176.08      142.39     17.28 o 
   6   9   4        0.91      -15.18      9.02 o 
   7   9   4      528.73      519.47     39.75 o 
   8   9   4       89.29       83.27     15.05 o 
   9   9   4       14.04        6.80     11.92 o 
  10   9   4      443.86      408.60     37.00 o 
  11   9   4        1.47      -13.86     13.41 o 
  12   9   4       48.91       19.77     24.90 o 
  13   9   4      165.44      241.32     43.62 o 
 -10  10   4        2.65      -13.54     19.42 o 
  -9  10   4      100.33      134.68     37.88 o 
  -8  10   4       50.29       43.85     30.41 o 
  -7  10   4       19.01        4.02     13.95 o 
  -6  10   4       13.83        0.01     15.83 o 
  -5  10   4      267.05      312.38     24.50 o 
  -4  10   4      633.18      624.72     38.38 o 
  -3  10   4      916.32      953.57     55.86 o 
  -2  10   4       25.28       39.00     12.29 o 
  -1  10   4      842.99      847.66     60.61 o 
   0  10   4      312.98      322.27     31.92 o 
   1  10   4      180.28      218.48     22.27 o 
   2  10   4      383.20      434.46     35.75 o 
   3  10   4        0.07       16.14     14.79 o 
   4  10   4        1.22        1.73      8.79 o 
   5  10   4     1092.66     1080.89     75.97 o 
   6  10   4        2.77        1.94     10.31 o 
   7  10   4        6.15       -3.31     10.71 o 
   8  10   4      137.78      125.74     18.46 o 
   9  10   4       61.12       32.78     13.51 o 
  10  10   4        7.15       -6.97     12.91 o 
  11  10   4        1.70      -10.48     30.86 o 
  12  10   4        0.12      -17.66     22.03 o 
  -9  11   4       10.47       18.40     18.45 o 
  -8  11   4        0.25      -15.79     30.56 o 
  -7  11   4        3.45       -1.41     29.58 o 
  -6  11   4        5.30        3.30     11.13 o 
  -5  11   4        0.08       -6.33     11.90 o 
  -4  11   4        0.32      -16.19     10.83 o 
  -3  11   4       12.45        9.91     11.24 o 
  -2  11   4       60.76       40.88     12.76 o 
  -1  11   4       42.92       45.23     12.48 o 
   0  11   4       50.23       21.31     19.17 o 
   1  11   4        4.49      -12.07      9.07 o 
   2  11   4      205.88      230.28     23.69 o 
   3  11   4       36.27       31.09     13.43 o 
   4  11   4     1497.76     1457.53    100.79 o 
   5  11   4     2497.22     2503.72    169.30 o 
   6  11   4        1.78       -8.48     10.31 o 
   7  11   4        7.64        2.74     11.36 o 
   8  11   4       13.29       -5.90     25.13 o 
   9  11   4       68.20       51.69     15.47 o 
  10  11   4      147.01      153.34     23.28 o 
  11  11   4        1.46       32.30     23.39 o 
  12  11   4       31.96       49.05     27.47 o 
  -7  12   4        0.77       -1.06     22.34 o 
  -6  12   4       61.22       42.56     15.84 o 
  -5  12   4       90.56      114.97     18.71 o 
  -4  12   4      333.19      379.73     76.06 o 
  -3  12   4        3.44       -5.84     11.13 o 
  -2  12   4        4.32        5.19     11.51 o 
  -1  12   4        2.35        1.97     11.32 o 
   0  12   4        2.82       -3.71     10.57 o 
   1  12   4      136.39      142.21     24.00 o 
   2  12   4       15.81       16.98     11.89 o 
   3  12   4       18.11       35.22     12.59 o 
   4  12   4      106.14      110.41     17.74 o 
   5  12   4      475.12      546.21     56.75 o 
   6  12   4        3.05        5.32     15.47 o 
   7  12   4        2.21        4.56     11.95 o 
   8  12   4        9.40       -8.57     13.09 o 
   9  12   4       26.99       23.70     15.20 o 
  10  12   4        4.46       -0.46     18.86 o 
  11  12   4       33.87       61.73     28.37 o 
  -7  13   4        8.10       -4.68     23.85 o 
  -6  13   4       30.28       10.09     17.07 o 
  -5  13   4        6.83       -1.00     14.26 o 
  -4  13   4      241.29      287.61     62.40 o 
  -3  13   4       61.01       61.75     16.97 o 
  -2  13   4       19.88       31.79     13.70 o 
  -1  13   4        7.25        3.00     14.41 o 
   0  13   4        2.20        0.41     11.84 o 
   1  13   4        0.31       -9.53     11.50 o 
   2  13   4       61.40       32.70     13.52 o 
   3  13   4       34.63       17.42     12.65 o 
   4  13   4      143.17      118.96     19.53 o 
   5  13   4      183.12      195.17     33.28 o 
   6  13   4       79.88       76.97     16.94 o 
   7  13   4        0.87       -2.61     13.49 o 
   8  13   4       22.54        5.70     29.28 o 
   9  13   4       17.30       -5.11     14.77 o 
  10  13   4        2.68        0.24     17.50 o 
  -6  14   4        0.58      -11.79     17.35 o 
  -5  14   4       53.42       48.44     19.10 o 
  -4  14   4      152.07      107.72     23.17 o 
  -3  14   4       41.19       25.43     15.89 o 
  -2  14   4      106.25      143.35     23.09 o 
  -1  14   4        0.94       -7.52     13.34 o 
   0  14   4       31.01       13.46     15.31 o 
   1  14   4       25.15       16.04     12.59 o 
   2  14   4        9.80       11.08     13.71 o 
   3  14   4       11.57       -3.74     13.32 o 
   4  14   4       29.18       25.86     13.50 o 
   5  14   4       23.79       10.62     14.41 o 
   6  14   4       34.40       25.11     15.01 o 
   7  14   4        1.34      -27.16     14.20 o 
   8  14   4       10.67      -13.38     15.22 o 
   9  14   4       12.72        7.46     16.86 o 
  -4  15   4        0.01        0.83     23.77 o 
  -3  15   4      316.30      432.57     69.12 o 
  -2  15   4        4.85      -26.55     14.23 o 
  -1  15   4        1.13      -13.00     15.08 o 
   0  15   4        2.27       -0.07     13.49 o 
   1  15   4      152.46      110.03     20.43 o 
   2  15   4       20.15       10.40     14.35 o 
   3  15   4        0.89       -3.44     18.56 o 
   4  15   4        8.85       -4.26     15.31 o 
   5  15   4      130.88       86.82     47.77 o 
   6  15   4       69.93       51.93     18.79 o 
   7  15   4       14.81       31.73     18.02 o 
   8  15   4       20.44        7.34     17.97 o 
  -2  16   4       12.07       14.42     25.05 o 
  -1  16   4       40.90       59.44     20.52 o 
   0  16   4        0.23       -0.71     16.11 o 
   1  16   4        7.56       -1.45     21.20 o 
   2  16   4        5.72      -18.86     15.67 o 
   3  16   4        7.12      -13.93     15.55 o 
   4  16   4       69.18       80.94     28.15 o 
   5  16   4       65.51       68.35     20.35 o 
  -1 -14   5       23.79        3.92     26.26 o 
   0 -14   5       55.42       50.10     27.01 o 
   1 -14   5       13.25        0.45     24.30 o 
  -4 -13   5        1.19       -3.28     17.90 o 
  -3 -13   5       63.18       45.35     19.98 o 
  -2 -13   5        7.45        8.53     16.55 o 
  -1 -13   5       21.09        1.75     15.94 o 
   0 -13   5        0.15       -5.43     20.07 o 
   1 -13   5        3.26      -23.09     23.09 o 
   2 -13   5       84.60       61.42     28.22 o 
   3 -13   5      127.13      166.92     39.84 o 
   4 -13   5       47.29       54.48     30.64 o 
   5 -13   5       33.87       -2.41     30.03 o 
  -6 -12   5        5.63      -32.74     17.66 o 
  -5 -12   5      155.76      169.40     25.92 o 
  -4 -12   5       60.72       43.50     18.05 o 
  -3 -12   5        0.27        1.28     15.09 o 
  -2 -12   5       30.49       29.36     22.49 o 
  -1 -12   5        0.02        0.36     13.97 o 
   0 -12   5       30.72       -3.44     14.42 o 
   1 -12   5        0.88        0.82     14.93 o 
   2 -12   5        0.92       16.30     23.09 o 
   3 -12   5        0.00       -6.04     23.54 o 
   4 -12   5       31.20        5.73     23.85 o 
   5 -12   5      102.32       98.85     32.90 o 
   6 -12   5       16.36       -1.81     26.26 o 
   7 -12   5       10.06       38.79     30.18 o 
  -7 -11   5        2.13       -8.90     22.49 o 
  -6 -11   5      263.32      244.05     28.87 o 
  -5 -11   5      291.47      267.32     30.25 o 
  -4 -11   5       12.33        9.22     15.11 o 
  -3 -11   5       25.32       16.74     13.86 o 
  -2 -11   5       51.69       41.05     14.92 o 
  -1 -11   5      117.09      115.18     19.49 o 
   0 -11   5        7.14       -5.11     13.31 o 
   1 -11   5       16.72        7.21     13.39 o 
   2 -11   5       13.45      -18.11     13.29 o 
   3 -11   5        8.99        0.00     19.32 o 
   4 -11   5      200.79      224.22     27.93 o 
   5 -11   5      298.32      350.78     39.62 o 
   6 -11   5      144.14      180.95     26.09 o 
   7 -11   5       31.32       41.99     30.11 o 
   8 -11   5       28.90       38.23     36.82 o 
  -8 -10   5       13.21       10.72     23.24 o 
  -7 -10   5      168.63      150.01     35.31 o 
  -6 -10   5       40.58       31.63     15.90 o 
  -5 -10   5       75.16       46.69     15.74 o 
  -4 -10   5      479.82      567.14     47.59 o 
  -3 -10   5      129.21      130.48     19.23 o 
  -2 -10   5       23.54       12.30      9.86 o 
  -1 -10   5       55.08       46.48     11.10 o 
   0 -10   5        2.93        1.47     12.89 o 
   1 -10   5      494.32      482.85     32.10 o 
   2 -10   5      145.39      146.54     16.32 o 
   3 -10   5        8.44        4.33      9.58 o 
   4 -10   5      968.63     1128.42     82.64 o 
   5 -10   5     1659.46     2037.26    143.74 o 
   6 -10   5      185.11      171.58     24.06 o 
   7 -10   5      983.59     1048.00     78.46 o 
   8 -10   5       22.04      -12.71     24.52 o 
   9 -10   5        2.53      -14.04     17.41 o 
  -9  -9   5        7.58       -7.39     23.09 o 
  -8  -9   5       19.37       -8.75     15.62 o 
  -7  -9   5       96.31       95.62     20.07 o 
  -6  -9   5      125.10      108.27     22.82 o 
  -5  -9   5        0.00       -8.30     10.27 o 
  -4  -9   5       98.88       94.46     13.99 o 
  -3  -9   5       17.67       11.99     11.62 o 
  -2  -9   5       39.30       26.92      9.83 o 
  -1  -9   5      316.29      329.04     24.70 o 
   0  -9   5      565.94      560.94     35.00 o 
   1  -9   5      467.77      514.96     49.34 o 
   2  -9   5        2.73       -6.23      8.05 o 
   3  -9   5       44.65       41.83     10.38 o 
   4  -9   5     1147.34     1349.86     77.74 o 
   5  -9   5       34.59       44.97     17.20 o 
   6  -9   5        8.53       16.52     17.28 o 
   7  -9   5      185.68      236.32     45.50 o 
   8  -9   5        9.15        7.11     16.25 o 
   9  -9   5        2.49       -3.84     18.34 o 
  10  -9   5      111.04      147.08     27.16 o 
 -10  -8   5       26.19        8.61     18.08 o 
  -9  -8   5        3.66       11.80     33.50 o 
  -8  -8   5        0.00      -12.13     15.54 o 
  -7  -8   5       16.24       27.18     14.89 o 
  -6  -8   5      301.38      324.15     30.91 o 
  -5  -8   5        3.44       -5.40      9.12 o 
  -4  -8   5        3.46       -4.47      8.58 o 
  -3  -8   5      103.42       64.95     11.11 o 
  -2  -8   5       22.28       20.79      8.45 o 
  -1  -8   5       70.52       54.80     10.18 o 
   0  -8   5      254.34      249.08     20.94 o 
   1  -8   5       23.72        8.32      7.89 o 
   2  -8   5      662.34      673.64     40.54 o 
   3  -8   5        0.53       -6.26      7.72 o 
   4  -8   5      193.88      198.99     21.15 o 
   5  -8   5      743.97      817.20     48.75 o 
   6  -8   5      115.32       90.80     17.01 o 
   7  -8   5      129.94      110.14     19.31 o 
   8  -8   5       12.43       -7.08     13.09 o 
   9  -8   5      125.27      109.11     20.46 o 
  10  -8   5        2.28      -13.60     16.49 o 
  11  -8   5       14.13       30.21     43.16 o 
 -11  -7   5       48.53       31.51     19.93 o 
 -10  -7   5       22.85        7.82     18.48 o 
  -9  -7   5       14.17       -2.97     14.74 o 
  -8  -7   5       42.18        5.60     17.88 o 
  -7  -7   5        4.31        3.12     12.57 o 
  -6  -7   5      207.52      239.81     20.56 o 
  -5  -7   5      125.91      129.02     15.11 o 
  -4  -7   5       10.35        3.12     10.27 o 
  -3  -7   5       96.29       66.68     10.79 o 
  -2  -7   5      190.76      196.73     16.69 o 
  -1  -7   5      325.88      373.35     25.69 o 
   0  -7   5        7.80        8.23      6.79 o 
   1  -7   5      158.13      164.70     14.75 o 
   2  -7   5      106.63      108.46     11.86 o 
   3  -7   5       37.02       13.22      8.99 o 
   4  -7   5       83.25       72.98     10.28 o 
   5  -7   5      456.18      500.71     45.79 o 
   6  -7   5      489.03      484.63     31.41 o 
   7  -7   5      245.79      229.06     25.71 o 
   8  -7   5       11.87       10.26     12.74 o 
   9  -7   5       10.03       -1.05     13.97 o 
  10  -7   5      168.45      171.68     25.64 o 
  11  -7   5       11.14       -4.35     18.58 o 
  12  -7   5       26.00       10.87     31.39 o 
 -11  -6   5       38.55       59.93     22.17 o 
 -10  -6   5       41.45       32.00     19.69 o 
  -9  -6   5      134.59      150.59     23.08 o 
  -8  -6   5        0.07       -7.16     12.75 o 
  -7  -6   5       39.31       37.62     13.97 o 
  -6  -6   5        0.81       -8.74      8.15 o 
  -5  -6   5      414.14      417.71     41.36 o 
  -4  -6   5      311.83      417.66     35.47 o 
  -3  -6   5       11.36        8.49      7.34 o 
  -2  -6   5      867.32      822.91     48.04 o 
  -1  -6   5      797.32      756.77     44.20 o 
   0  -6   5      171.42      216.69     16.74 o 
   1  -6   5        3.03        3.61      6.01 o 
   2  -6   5       83.38       69.20     11.29 o 
   3  -6   5       74.85       58.50      8.65 o 
   4  -6   5      223.57      222.34     17.41 o 
   5  -6   5       21.62        3.96      7.82 o 
   6  -6   5        2.69       -1.28      7.08 o 
   7  -6   5      380.57      428.22     37.61 o 
   8  -6   5       70.37       80.21     27.69 o 
   9  -6   5      275.92      245.79     45.73 o 
  10  -6   5      514.03      576.64     50.34 o 
  11  -6   5        0.48        3.99     16.22 o 
  12  -6   5       15.39        8.75     28.52 o 
 -11  -5   5      193.54      208.58     58.41 o 
 -10  -5   5       18.68       20.79     16.75 o 
  -9  -5   5        1.79       -6.97     12.60 o 
  -8  -5   5        8.06        0.05     12.33 o 
  -7  -5   5       32.48       40.71     13.88 o 
  -6  -5   5      254.82      243.10     19.27 o 
  -5  -5   5      336.14      368.75     37.73 o 
  -4  -5   5      506.89      478.44     29.72 o 
  -3  -5   5      946.90      960.33     55.06 o 
  -2  -5   5      207.92      240.00     18.14 o 
  -1  -5   5      379.10      405.80     25.08 o 
   0  -5   5      799.34      694.60     40.08 o 
   1  -5   5        0.63       -6.74      4.98 o 
   2  -5   5        0.01       -0.81      5.03 o 
   3  -5   5        1.68       -3.00      5.11 o 
   4  -5   5      281.02      275.81     24.13 o 
   5  -5   5        0.12       -6.59      5.62 o 
   6  -5   5      122.40       78.80     14.45 o 
   7  -5   5      179.95      207.89     16.78 o 
   8  -5   5       84.30       66.26     14.18 o 
   9  -5   5       39.20       19.10     16.15 o 
  10  -5   5       87.34      106.10     26.71 o 
  11  -5   5        1.05       -2.63     17.58 o 
  12  -5   5       37.23        7.39     28.07 o 
  13  -5   5       11.03       -8.60     30.33 o 
 -12  -4   5        1.97       -7.16     17.57 o 
 -11  -4   5      131.68      118.81     22.99 o 
 -10  -4   5      236.40      234.36     28.90 o 
  -9  -4   5       50.62       50.52     16.86 o 
  -8  -4   5        2.58        8.22     17.05 o 
  -7  -4   5       29.21       39.13     12.64 o 
  -6  -4   5      138.29      158.09     14.30 o 
  -5  -4   5       22.94       13.50      6.95 o 
  -4  -4   5       46.33       40.10      7.99 o 
  -3  -4   5        0.06       -7.90      5.56 o 
  -2  -4   5     1796.69     1858.18    103.28 o 
  -1  -4   5       17.55       13.26      5.59 o 
   0  -4   5      617.14      540.49     31.59 o 
   1  -4   5      174.93      195.31     17.65 o 
   2  -4   5       74.11       60.32      9.34 o 
   3  -4   5       51.07       55.40      8.39 o 
   4  -4   5      103.99       87.09      8.78 o 
   5  -4   5      936.37      948.66     67.72 o 
   6  -4   5      403.69      375.80     24.18 o 
   7  -4   5      392.35      422.49     33.92 o 
   8  -4   5        2.35       -5.11      7.19 o 
   9  -4   5      251.70      313.50     31.77 o 
  10  -4   5      165.71      137.68     21.59 o 
  11  -4   5       55.88       26.55     16.54 o 
  12  -4   5       89.54       15.39     31.69 o 
  13  -4   5       31.04       15.85     32.60 o 
 -12  -3   5       15.49       11.21     18.31 o 
 -11  -3   5       65.59       26.12     27.17 o 
 -10  -3   5       38.97       37.61     16.37 o 
  -9  -3   5      115.85      154.14     59.91 o 
  -8  -3   5       31.40       29.31     12.98 o 
  -7  -3   5       41.08       40.56     12.51 o 
  -6  -3   5        6.43        0.70      5.95 o 
  -5  -3   5      306.29      311.18     33.68 o 
  -4  -3   5     2249.36     2329.48    128.80 o 
  -3  -3   5     4474.09     4837.95    264.50 o 
  -2  -3   5      991.18     1076.11     60.56 o 
  -1  -3   5      471.25      388.58     23.49 o 
   0  -3   5      168.75      171.06     12.68 o 
   1  -3   5     4061.47     4032.53    220.01 o 
   2  -3   5       23.76       25.11      4.81 o 
   3  -3   5       38.44       22.39     12.68 o 
   4  -3   5     3610.06     3823.03    259.22 o 
   5  -3   5     2262.27     2587.12    141.98 o 
   6  -3   5        0.14       -1.24      5.01 o 
   7  -3   5       49.78       36.48      7.89 o 
   8  -3   5       41.76       32.14      8.60 o 
   9  -3   5       11.62       -7.98      8.13 o 
  10  -3   5      504.64      455.15     38.84 o 
  11  -3   5       21.92        9.57     14.91 o 
  12  -3   5      316.98      343.04     57.35 o 
  13  -3   5       63.53       74.55     33.20 o 
  14  -3   5       42.43       88.44     37.73 o 
 -12  -2   5       50.70       55.28     20.80 o 
 -11  -2   5       38.16       39.71     17.38 o 
 -10  -2   5      454.89      581.98     50.88 o 
  -9  -2   5      105.69      112.88     19.01 o 
  -8  -2   5      151.31      160.03     25.51 o 
  -7  -2   5       14.57       -3.23     10.13 o 
  -6  -2   5       95.25       82.18     13.71 o 
  -5  -2   5        0.00       -9.61      4.81 o 
  -4  -2   5      667.18      621.40     36.15 o 
  -3  -2   5       68.62       65.11      9.20 o 
  -2  -2   5      226.53      208.16     14.67 o 
  -1  -2   5        0.15       -6.31      4.13 o 
   0  -2   5       51.70       59.39     13.57 o 
   1  -2   5     1186.69     1245.68     69.01 o 
   2  -2   5     2704.13     2384.72    162.03 o 
   3  -2   5       10.88       -0.49      8.98 o 
   4  -2   5       28.23       11.19      6.46 o 
   5  -2   5        3.93        6.54      4.38 o 
   6  -2   5      273.40      312.63     20.76 o 
   7  -2   5      583.73      653.25     38.56 o 
   8  -2   5       52.88       64.78      9.73 o 
   9  -2   5       99.74       86.33     11.80 o 
  10  -2   5        6.26        5.05      8.96 o 
  11  -2   5       11.71       23.88     11.16 o 
  12  -2   5       96.43       77.27     30.79 o 
  13  -2   5       18.87      -28.83     26.41 o 
  14  -2   5        1.66      -56.44     28.22 o 
 -12  -1   5       33.60       13.41     24.90 o 
 -11  -1   5        0.53      -18.17     14.77 o 
 -10  -1   5      484.40      503.35     53.65 o 
  -9  -1   5      131.66      123.74     19.91 o 
  -8  -1   5        1.47       -0.76     10.23 o 
  -7  -1   5      490.31      493.30     40.22 o 
  -6  -1   5       13.45        5.29      8.81 o 
  -5  -1   5       20.32        5.05      7.73 o 
  -4  -1   5       60.37       61.14      7.36 o 
  -3  -1   5     3086.34     3180.29    174.03 o 
  -2  -1   5       71.74       63.01      6.74 o 
  -1  -1   5     3153.02     3061.48    167.54 o 
   0  -1   5      557.30      476.85     27.42 o 
   1  -1   5      659.54      558.48     31.73 o 
   2  -1   5      403.29      410.60     30.00 o 
   3  -1   5      287.67      255.37     19.83 o 
   4  -1   5        2.83        2.46      4.85 o 
   5  -1   5      180.15      147.44     10.86 o 
   6  -1   5      771.22      801.75     45.79 o 
   7  -1   5       69.64       61.80      8.53 o 
   8  -1   5       44.44       26.05      9.38 o 
   9  -1   5      228.23      208.54     27.74 o 
  10  -1   5       29.90       29.82     10.00 o 
  11  -1   5      128.31      132.53     15.82 o 
  12  -1   5        0.02      -12.60     13.58 o 
  13  -1   5       14.48      -10.26     28.83 o 
  14  -1   5       25.46        8.45     32.45 o 
 -12   0   5        0.40      -19.53     16.74 o 
 -11   0   5       27.55       10.01     16.29 o 
 -10   0   5       10.67       -4.75     13.92 o 
  -9   0   5      413.22      439.39     40.08 o 
  -8   0   5        8.97       -3.88     10.73 o 
  -7   0   5      553.76      512.31     40.14 o 
  -6   0   5       37.94       42.56     11.32 o 
  -5   0   5      176.73      193.54     19.66 o 
  -4   0   5        0.28       -4.03      6.56 o 
  -3   0   5      345.66      323.06     20.01 o 
  -2   0   5     1205.99     1251.14     69.30 o 
  -1   0   5     1749.95     1572.82     86.69 o 
   0   0   5      162.70      155.75     10.67 o 
   1   0   5    34408.16    34297.36   1858.10 o 
   2   0   5      187.62      190.54     15.29 o 
   3   0   5     1674.30     1379.24     94.52 o 
   4   0   5       59.52       42.21      5.17 o 
   5   0   5        4.28       -0.04      4.00 o 
   6   0   5       14.17        6.49      4.88 o 
   7   0   5     1637.95     1780.79     99.33 o 
   8   0   5       75.49       76.70      9.83 o 
   9   0   5      609.43      604.40     36.50 o 
  10   0   5      326.71      368.58     26.58 o 
  11   0   5      330.72      399.86     29.29 o 
  12   0   5        5.27       -1.30     12.95 o 
  13   0   5       15.09       -4.77     16.30 o 
  14   0   5       13.33       14.19     29.28 o 
 -12   1   5       64.58       75.56     22.86 o 
 -11   1   5      126.50       87.55     39.84 o 
 -10   1   5       97.63       41.70     15.75 o 
  -9   1   5        6.40       -1.84     12.89 o 
  -8   1   5      238.51      258.83     27.04 o 
  -7   1   5       73.22       54.88     13.02 o 
  -6   1   5        7.33        1.31      9.36 o 
  -5   1   5       12.93        6.69      8.29 o 
  -4   1   5      667.69      649.77     47.10 o 
  -3   1   5       63.97       49.07     10.64 o 
  -2   1   5      695.73      633.46     36.03 o 
  -1   1   5     2299.33     2122.91    116.26 o 
   0   1   5     1644.85     1594.68     87.54 o 
   1   1   5     4216.25     3953.97    215.08 o 
   2   1   5     1112.58     1053.69     58.19 o 
   3   1   5      637.14      523.51     29.83 o 
   4   1   5     2013.99     1977.13    108.74 o 
   5   1   5       58.75       64.99     13.21 o 
   6   1   5      249.54      313.16     19.53 o 
   7   1   5     3769.87     4488.40    245.88 o 
   8   1   5      265.43      306.37     21.38 o 
   9   1   5     5855.06     6875.22    375.99 o 
  10   1   5     1042.77     1016.10     59.30 o 
  11   1   5      233.64      241.51     20.97 o 
  12   1   5       83.05       57.80     16.99 o 
  13   1   5       16.34       -0.39     15.23 o 
  14   1   5        1.62       16.45     29.88 o 
 -12   2   5      124.67      129.02     25.05 o 
 -11   2   5      113.40      131.96     23.34 o 
 -10   2   5        0.31      -21.43     13.34 o 
  -9   2   5        0.13       -3.86     11.93 o 
  -8   2   5       58.37       35.87     13.19 o 
  -7   2   5        2.10       -5.10     16.30 o 
  -6   2   5      160.28      134.10     17.01 o 
  -5   2   5       34.32       20.63      8.85 o 
  -4   2   5      374.66      358.65     28.10 o 
  -3   2   5      824.20      773.07     43.60 o 
  -2   2   5       48.42       29.03      5.25 o 
  -1   2   5     3454.09     3545.31    193.24 o 
   0   2   5      186.57      178.96     11.37 o 
   1   2   5     5169.07     5089.27    276.26 o 
   2   2   5      885.52      951.80     52.95 o 
   3   2   5      606.88      541.55     30.87 o 
   4   2   5       10.68        8.54      3.97 o 
   5   2   5       13.26        3.37      4.69 o 
   6   2   5      246.32      245.03     17.18 o 
   7   2   5        0.50      -10.92      5.46 o 
   8   2   5       28.94       20.53      7.35 o 
   9   2   5       72.33       63.24     10.39 o 
  10   2   5        0.28       -4.51     13.55 o 
  11   2   5       21.88       18.94     10.10 o 
  12   2   5       80.75      106.81     19.87 o 
  13   2   5        0.65       11.45     16.03 o 
  14   2   5        3.24        1.36     18.47 o 
 -12   3   5      134.44      113.26     24.03 o 
 -11   3   5      121.41      104.97     22.47 o 
 -10   3   5       28.69       20.31     15.26 o 
  -9   3   5       87.35       60.60     16.61 o 
  -8   3   5       49.47       53.09     14.56 o 
  -7   3   5      201.30      198.36     22.69 o 
  -6   3   5        0.85        7.81      8.92 o 
  -5   3   5       33.03       12.44      8.36 o 
  -4   3   5     1501.82     1520.68     84.56 o 
  -3   3   5        1.01       -4.12      4.78 o 
  -2   3   5      533.02      469.19     27.17 o 
  -1   3   5      730.35      669.02     37.87 o 
   0   3   5     1077.82      981.31     54.74 o 
   1   3   5       84.42       92.40      8.85 o 
   2   3   5      428.12      440.24     25.46 o 
   3   3   5     1448.38     1510.40     83.30 o 
   4   3   5     1487.11     1793.08     98.65 o 
   5   3   5       20.19       22.37      5.75 o 
   7   3   5       34.65       27.30      7.43 o 
   8   3   5       22.38       17.81      7.41 o 
   9   3   5      412.58      447.48     30.35 o 
  10   3   5      272.10      283.50     22.27 o 
  11   3   5     2668.19     3129.51    173.75 o 
  12   3   5       38.15       37.33     15.52 o 
  13   3   5        6.37      -10.27     15.29 o 
  14   3   5      174.17      174.99     27.34 o 
 -12   4   5      150.83      136.70     27.37 o 
 -11   4   5       42.57       45.19     30.41 o 
 -10   4   5       25.82       15.45     14.35 o 
  -9   4   5        2.31       -5.11     18.26 o 
  -8   4   5      222.48      199.00     24.45 o 
  -7   4   5      141.35      122.42     23.01 o 
  -6   4   5       47.27       50.89     13.21 o 
  -5   4   5       68.30       57.61      8.99 o 
  -4   4   5     1043.00      930.11     52.91 o 
  -3   4   5       93.95       70.48      8.22 o 
  -2   4   5       34.81       20.14      6.63 o 
  -1   4   5      325.79      277.01     17.06 o 
   0   4   5     1021.27      890.30     49.99 o 
   1   4   5      845.71      820.24     46.02 o 
   2   4   5       24.25       24.42      4.49 o 
   3   4   5      212.60      231.31     14.99 o 
   4   4   5     7141.42     9269.85    503.98 o 
   5   4   5        0.06       -0.92      5.10 o 
   6   4   5     1804.20     2331.96    128.76 o 
   7   4   5       53.95       69.14      9.37 o 
   8   4   5      162.40      155.81     14.46 o 
   9   4   5      138.58      136.94     14.38 o 
  10   4   5      227.72      231.85     20.18 o 
  11   4   5     1848.95     2081.43    117.37 o 
  12   4   5      404.04      469.39     42.90 o 
  13   4   5        4.19        9.70     16.38 o 
  14   4   5       29.73       25.32     18.05 o 
 -12   5   5        4.70       -7.50     19.87 o 
 -11   5   5        0.21       -6.24     16.46 o 
 -10   5   5      421.06      401.75     50.86 o 
  -9   5   5      347.68      343.71     35.41 o 
  -8   5   5       32.07        6.32     13.64 o 
  -7   5   5      755.15      853.16     63.49 o 
  -6   5   5      135.06      169.17     20.64 o 
  -5   5   5      316.70      291.83     31.38 o 
  -4   5   5       16.17       13.11      5.85 o 
  -3   5   5       42.44       33.53      7.09 o 
  -2   5   5     3015.11     3347.89    183.64 o 
  -1   5   5        8.27        2.35      4.31 o 
   0   5   5        9.60        0.43      3.82 o 
   1   5   5      371.31      366.04     21.78 o 
   2   5   5       35.39       32.34      4.87 o 
   3   5   5      168.75      171.28     12.27 o 
   4   5   5     1126.69     1307.83     72.84 o 
   5   5   5      473.48      536.27     31.79 o 
   6   5   5        0.21       -5.69      5.82 o 
   7   5   5       78.30      104.60     11.29 o 
   8   5   5        4.86        4.27      7.34 o 
   9   5   5      468.69      464.24     42.76 o 
  10   5   5      120.21      111.75     13.96 o 
  11   5   5      326.26      405.18     29.95 o 
  12   5   5       55.59       82.79     20.03 o 
  13   5   5       32.62       38.41     17.34 o 
  14   5   5      148.47      199.38     29.29 o 
 -11   6   5       55.88       55.08     30.71 o 
 -10   6   5       20.40       24.77     23.62 o 
  -9   6   5        9.82       10.78     15.44 o 
  -8   6   5        1.71      -24.52     12.44 o 
  -7   6   5      852.53      841.25     63.15 o 
  -6   6   5        0.16       -6.42      8.02 o 
  -5   6   5        1.01       -9.19      6.60 o 
  -4   6   5       48.21       37.32      7.70 o 
  -3   6   5      143.37      126.88     19.54 o 
  -2   6   5     2370.62     2646.34    145.75 o 
  -1   6   5      277.80      289.84     18.38 o 
   0   6   5        0.81       -0.80      4.21 o 
   1   6   5      467.47      439.72     25.87 o 
   2   6   5      127.20      107.92     12.05 o 
   3   6   5     1353.86     1665.50    111.84 o 
   4   6   5      165.18      139.55     11.43 o 
   5   6   5      382.80      368.40     23.09 o 
   6   6   5      453.29      508.72     30.87 o 
   7   6   5        0.96       -9.06      6.53 o 
   8   6   5        1.89       -3.57      7.47 o 
   9   6   5        7.92        6.49      9.18 o 
  10   6   5      125.84      145.75     29.55 o 
  11   6   5       25.31       16.42     10.23 o 
  12   6   5      513.00      597.72     55.92 o 
  13   6   5        1.14      -22.94     17.88 o 
  14   6   5        6.64      -15.40     18.20 o 
 -11   7   5       27.01       30.72     21.18 o 
 -10   7   5      163.83      149.76     27.03 o 
  -9   7   5       47.88       11.49     16.64 o 
  -8   7   5        2.65        1.47     14.32 o 
  -7   7   5     1910.08     2269.90    158.19 o 
  -6   7   5       26.74       22.85     11.42 o 
  -5   7   5      431.58      415.19     31.12 o 
  -4   7   5        8.34        2.38      6.74 o 
  -3   7   5       53.62       26.88      7.28 o 
  -2   7   5      853.35      827.79     47.67 o 
  -1   7   5      361.09      363.82     22.51 o 
   0   7   5     3578.24     4122.03    225.65 o 
   1   7   5     2452.81     2640.30    175.65 o 
   2   7   5       62.87       42.62     11.62 o 
   3   7   5      825.64      887.89     61.57 o 
   4   7   5      762.23      878.87     61.20 o 
   5   7   5       73.58       57.09     18.86 o 
   6   7   5      323.14      398.38     25.21 o 
   7   7   5       20.21        3.96      7.98 o 
   8   7   5      412.66      496.85     31.13 o 
   9   7   5      400.49      511.48     33.32 o 
  10   7   5      268.20      319.38     29.11 o 
  11   7   5       45.51       20.76     17.94 o 
  12   7   5        2.71        8.29     15.07 o 
  13   7   5        8.40        9.96     16.28 o 
  14   7   5       16.87        1.36     18.94 o 
 -10   8   5       96.35       95.53     23.74 o 
  -9   8   5        3.77        7.59     18.69 o 
  -8   8   5       36.75       34.32     17.10 o 
  -7   8   5     1370.51     1566.72    111.62 o 
  -6   8   5        0.80       -6.28      8.94 o 
  -5   8   5       90.26       64.72     15.87 o 
  -4   8   5        7.05        8.66      7.57 o 
  -3   8   5      130.16      129.19     13.77 o 
  -2   8   5      665.50      633.90     37.61 o 
  -1   8   5       23.05        5.28      5.90 o 
   0   8   5      169.43      162.54     35.92 o 
   1   8   5      184.48      178.92     18.03 o 
   2   8   5       25.21       12.14      7.57 o 
   3   8   5      327.79      344.79     27.75 o 
   4   8   5       48.79       26.67      8.83 o 
   5   8   5       23.02       10.67      8.85 o 
   6   8   5      490.71      490.57     30.35 o 
   7   8   5      131.64      161.89     17.23 o 
   8   8   5       10.77        1.25      8.26 o 
   9   8   5      440.93      435.47     30.05 o 
  10   8   5       83.64       69.51     13.13 o 
  11   8   5       35.59       28.90     12.01 o 
  12   8   5       19.01        5.43     20.83 o 
  13   8   5       32.78       72.29     28.98 o 
 -10   9   5        9.53      -14.15     22.86 o 
  -9   9   5       11.87        6.85     17.67 o 
  -8   9   5        0.05      -14.16     15.68 o 
  -7   9   5       13.49       -1.51     20.37 o 
  -6   9   5        1.59       -9.03      9.55 o 
  -5   9   5      728.64      747.71     45.12 o 
  -4   9   5      154.13      147.41     21.60 o 
  -3   9   5       40.33       20.86     10.24 o 
  -2   9   5       49.73       31.73      8.40 o 
  -1   9   5       84.98       92.89     10.53 o 
   0   9   5      121.91       96.94     14.34 o 
   1   9   5      749.06      687.63     49.41 o 
   2   9   5       11.30       17.51      8.52 o 
   3   9   5      416.46      437.10     33.35 o 
   4   9   5       55.33       45.65     10.40 o 
   5   9   5       28.74       13.76      9.58 o 
   6   9   5      729.19      748.74     54.21 o 
   7   9   5        9.61       11.61     13.81 o 
   8   9   5       20.51       -2.46     10.89 o 
   9   9   5        0.57      -11.16     10.97 o 
  10   9   5        4.06      -13.31     12.36 o 
  11   9   5        0.54      -10.98     16.90 o 
  12   9   5       14.15      -19.02     19.17 o 
  13   9   5        0.17       -8.60     22.18 o 
  -9  10   5        3.53      -21.02     17.55 o 
  -8  10   5       27.99       40.36     17.55 o 
  -7  10   5        7.40      -11.30     13.47 o 
  -6  10   5       30.71        4.36     10.61 o 
  -5  10   5      307.20      386.19     39.66 o 
  -4  10   5      417.57      471.32     37.26 o 
  -3  10   5     1176.32     1267.01     72.76 o 
  -2  10   5      105.66      102.41     12.18 o 
  -1  10   5      205.06      253.54     24.58 o 
   0  10   5      440.59      420.18     32.86 o 
   1  10   5      281.28      323.04     28.95 o 
   2  10   5        6.33        7.57     10.11 o 
   3  10   5      587.89      625.26     45.99 o 
   4  10   5      374.77      424.91     35.84 o 
   5  10   5      145.42      155.20     18.94 o 
   6  10   5     2528.51     2686.52    180.88 o 
   7  10   5        1.25      -19.28     10.10 o 
   8  10   5        5.56       -1.15     11.30 o 
   9  10   5      856.44      829.54     65.12 o 
  10  10   5       34.06       13.96     13.39 o 
  11  10   5       14.33        8.80     14.49 o 
  12  10   5        7.44        3.17     25.35 o 
  13  10   5       81.68       84.97     31.09 o 
  -9  11   5        2.92       -9.75     19.20 o 
  -8  11   5        4.23       18.11     20.22 o 
  -7  11   5        0.06      -25.81     19.47 o 
  -6  11   5        0.30       -8.11     12.63 o 
  -5  11   5      725.75      755.19     55.86 o 
  -4  11   5      627.52      635.99     47.54 o 
  -3  11   5      585.36      603.47     47.00 o 
  -2  11   5       39.90       51.55     13.12 o 
  -1  11   5       98.58      137.11     21.20 o 
   0  11   5       99.50       45.23     19.17 o 
   1  11   5       28.04       13.40     10.34 o 
   2  11   5        1.25       29.18     20.98 o 
   3  11   5       30.25       17.78     11.92 o 
   4  11   5      906.93      939.80     67.17 o 
   5  11   5     1355.60     1362.56     94.92 o 
   6  11   5      605.80      582.56     44.58 o 
   7  11   5       19.40       15.86     14.71 o 
   8  11   5      104.21       95.85     17.57 o 
   9  11   5       49.07       54.95     15.77 o 
  10  11   5        0.44      -17.72     13.98 o 
  11  11   5      230.79      220.76     27.67 o 
  12  11   5        1.49      -20.68     24.30 o 
  -8  12   5        6.84       17.20     18.41 o 
  -7  12   5       10.28      -23.24     20.37 o 
  -6  12   5        5.09       -2.38     13.80 o 
  -5  12   5        4.10        3.43     12.86 o 
  -4  12   5       13.45      -11.69     18.19 o 
  -3  12   5       59.24       15.67     13.12 o 
  -2  12   5      337.63      306.59     29.82 o 
  -1  12   5       37.71       29.71     12.27 o 
   0  12   5       19.55       25.62     19.85 o 
   1  12   5       14.48        1.65     10.40 o 
   2  12   5        5.64       -6.53     12.68 o 
   3  12   5      327.32      311.27     30.01 o 
   4  12   5       49.59       27.51     23.92 o 
   5  12   5      110.31      123.05     18.89 o 
   6  12   5      334.91      381.96     35.15 o 
   7  12   5       27.14       28.48     13.23 o 
   8  12   5      167.86      175.49     40.67 o 
   9  12   5        0.24       -8.95     20.52 o 
  10  12   5        4.71      -14.33     14.67 o 
  11  12   5        0.81       -5.96     17.29 o 
  -7  13   5       34.36       14.19     25.51 o 
  -6  13   5        0.06        5.82     16.32 o 
  -5  13   5        7.62        7.02     14.83 o 
  -4  13   5       39.37       45.49     15.58 o 
  -3  13   5       42.41       71.79     28.83 o 
  -2  13   5      194.67      185.14     41.65 o 
  -1  13   5       48.85       58.83     15.79 o 
   0  13   5      201.67      177.28     22.25 o 
   1  13   5      156.08      171.66     22.50 o 
   2  13   5        1.97       -3.28     11.52 o 
   3  13   5      330.93      398.95     36.50 o 
   4  13   5       14.66       11.04     13.29 o 
   5  13   5      499.50      612.41     50.63 o 
   6  13   5       25.01       -4.33     22.41 o 
   7  13   5        5.44       -4.40     13.33 o 
   8  13   5        3.02       -9.22     23.24 o 
   9  13   5       66.18       42.77     17.50 o 
  10  13   5        1.63       -3.71     15.77 o 
  -6  14   5       18.12       -6.49     24.30 o 
  -5  14   5        3.17      -18.66     16.67 o 
  -4  14   5        0.02       -6.57     21.35 o 
  -3  14   5       14.61       -5.37     13.78 o 
  -2  14   5       27.86       25.75     25.88 o 
  -1  14   5        0.15      -12.97     12.94 o 
   0  14   5      316.17      238.77     27.57 o 
   1  14   5      109.39       66.40     35.92 o 
   2  14   5        4.35       -0.85     13.11 o 
   3  14   5      135.82       94.83     18.26 o 
   4  14   5       60.47       23.04     15.62 o 
   5  14   5        8.44        6.41     13.88 o 
   6  14   5      373.58      465.19     42.37 o 
   7  14   5       71.58       57.71     20.90 o 
   8  14   5        5.09       -0.25     15.59 o 
   9  14   5        0.34      -31.70     15.85 o 
  -4  15   5        4.11       -0.68     16.52 o 
  -3  15   5       55.87       43.04     27.54 o 
  -2  15   5       19.67        0.05     16.00 o 
  -1  15   5       33.15        2.48     16.31 o 
   0  15   5        2.22       -8.83     14.72 o 
   1  15   5       23.37       42.09     16.22 o 
   2  15   5        0.13        9.71     16.30 o 
   3  15   5        2.98       -4.23     13.93 o 
   4  15   5        1.21      -21.27     13.80 o 
   5  15   5       83.33       85.66     19.19 o 
   6  15   5       62.28       24.60     15.78 o 
   7  15   5       45.76       59.09     25.20 o 
   8  15   5       17.26       -6.78     17.34 o 
  -2  16   5       44.61       20.97     18.90 o 
  -1  16   5        1.31       -9.49     26.11 o 
   0  16   5        0.38      -15.34     16.91 o 
   1  16   5        1.97      -16.84     14.97 o 
   2  16   5        3.18       -2.25     16.15 o 
   3  16   5        2.71        4.89     15.84 o 
   4  16   5        1.37       -3.07     27.01 o 
   5  16   5        9.97      -23.70     14.99 o 
   6  16   5      241.40      334.67     36.44 o 
  -3 -13   6       27.23        5.33     18.24 o 
  -2 -13   6       92.39       89.65     28.67 o 
  -1 -13   6       22.53       13.28     23.85 o 
   1 -13   6       78.84       98.25     31.99 o 
   2 -13   6        0.08       23.09     27.92 o 
   3 -13   6       25.66       43.92     29.73 o 
   4 -13   6        4.73      -17.20     29.28 o 
  -5 -12   6       71.08       88.53     23.36 o 
  -4 -12   6       52.06       60.95     19.76 o 
  -3 -12   6        1.06      -15.44     15.53 o 
  -2 -12   6       37.28       47.65     17.71 o 
  -1 -12   6        4.06       -5.43     22.64 o 
   0 -12   6      182.70      170.54     38.94 o 
   1 -12   6        3.30      -23.69     21.43 o 
   2 -12   6        1.67      -45.88     22.94 o 
   3 -12   6      226.59      242.37     44.37 o 
   4 -12   6      215.60      203.29     42.56 o 
   5 -12   6       27.92      -23.24     25.05 o 
   6 -12   6        4.36        1.81     27.01 o 
  -7 -11   6       35.29       53.27     28.37 o 
  -6 -11   6       37.99       59.16     25.05 o 
  -5 -11   6      431.72      598.34     51.38 o 
  -4 -11   6       83.46       61.21     18.67 o 
  -3 -11   6       52.59       23.42     15.09 o 
  -2 -11   6       37.33       23.24     21.13 o 
  -1 -11   6        0.03       -3.02     14.35 o 
   0 -11   6       64.43      101.74     22.41 o 
   1 -11   6        0.92      -32.60     19.02 o 
   2 -11   6       47.46       23.09     23.24 o 
   3 -11   6        5.02        3.32     20.52 o 
   4 -11   6      291.63      376.44     37.65 o 
   5 -11   6       23.92       11.44     15.97 o 
   6 -11   6      497.73      587.00     52.82 o 
   7 -11   6       57.51       48.53     19.63 o 
   8 -11   6      114.10       78.36     31.32 o 
  -8 -10   6        0.15        2.57     23.39 o 
  -7 -10   6       13.26      -22.64     22.64 o 
  -6 -10   6      106.78      101.57     30.79 o 
  -5 -10   6      103.81      102.13     19.58 o 
  -4 -10   6       64.78       64.95     16.84 o 
  -3 -10   6       93.13       70.99     13.71 o 
  -2 -10   6       66.01       73.66     13.08 o 
  -1 -10   6      160.09      175.21     18.02 o 
   0 -10   6      138.11      117.21     14.74 o 
   1 -10   6        8.46       -7.22      9.37 o 
   2 -10   6       23.20       -2.34     12.05 o 
   3 -10   6        0.10      -18.74     12.21 o 
   4 -10   6      193.98      228.68     54.33 o 
   5 -10   6      155.91      155.08     23.20 o 
   6 -10   6       75.13       58.01     20.52 o 
   7 -10   6       66.27       72.07     19.80 o 
   8 -10   6       32.80       10.98     17.94 o 
   9 -10   6        5.89       24.58     20.10 o 
  -9  -9   6        0.04       21.43     25.20 o 
  -8  -9   6       47.65       58.15     19.44 o 
  -7  -9   6      338.84      422.05     41.59 o 
  -6  -9   6      207.81      224.73     27.89 o 
  -5  -9   6      103.95      101.36     15.31 o 
  -4  -9   6      107.89      114.02     15.02 o 
  -3  -9   6      354.86      408.51     30.19 o 
  -2  -9   6       11.77        3.42     13.42 o 
  -1  -9   6       45.87       52.07     11.05 o 
   0  -9   6       94.17       89.92     12.71 o 
   1  -9   6        3.83       -5.79      8.77 o 
   2  -9   6       96.87      105.58     21.29 o 
   3  -9   6       10.30        2.56     12.11 o 
   4  -9   6       46.26       25.10     14.53 o 
   5  -9   6      212.36      261.36     56.75 o 
   6  -9   6      946.75     1112.18     82.25 o 
   7  -9   6       10.54       -0.64     14.93 o 
   8  -9   6      174.06      224.10     31.77 o 
   9  -9   6       76.57      111.22     33.13 o 
  10  -9   6       32.07        9.93     29.13 o 
  -9  -8   6       58.84       24.54     18.86 o 
  -8  -8   6        1.90       -9.30     15.73 o 
  -7  -8   6       55.24       28.67     15.15 o 
  -6  -8   6       14.16        3.82     13.27 o 
  -5  -8   6        0.31      -10.35      9.86 o 
  -4  -8   6       52.55       42.88     13.86 o 
  -3  -8   6        0.09      -13.09      8.55 o 
  -2  -8   6        0.44       -3.77      8.35 o 
  -1  -8   6       83.01       62.75     10.86 o 
   0  -8   6        0.08       -1.48      8.06 o 
   1  -8   6      308.20      352.31     25.48 o 
   2  -8   6        2.72      -10.63      7.94 o 
   3  -8   6        7.11       -0.25      8.34 o 
   4  -8   6       14.02        6.68     11.62 o 
   5  -8   6      957.99     1090.50     79.69 o 
   6  -8   6      255.90      291.76     48.52 o 
   7  -8   6        7.86        2.30     12.54 o 
   8  -8   6        0.03      -27.08     13.54 o 
   9  -8   6      106.34      139.10     33.28 o 
  10  -8   6        5.00       -2.02     18.03 o 
  11  -8   6      120.90      135.05     53.80 o 
 -10  -7   6      232.01      284.54     35.47 o 
  -9  -7   6        5.06      -20.83     14.91 o 
  -8  -7   6        5.93       -6.82     13.95 o 
  -7  -7   6       22.96       13.00     14.35 o 
  -6  -7   6        1.40       -2.44     12.11 o 
  -5  -7   6       36.23       13.12     14.44 o 
  -4  -7   6       33.53       11.13      9.16 o 
  -3  -7   6      103.46       95.02     23.29 o 
  -2  -7   6        3.39       -3.73      8.62 o 
  -1  -7   6     1334.24     1329.53     75.73 o 
   0  -7   6      530.50      503.44     31.36 o 
   1  -7   6       58.32       57.95     13.91 o 
   2  -7   6        0.72        1.52      6.97 o 
   3  -7   6      270.14      281.89     21.05 o 
   4  -7   6       16.44       10.73      7.95 o 
   5  -7   6       25.99       20.28     11.84 o 
   6  -7   6      159.78      139.68     19.61 o 
   7  -7   6        0.37      -14.38     11.84 o 
   8  -7   6       42.22       35.11     14.57 o 
   9  -7   6       40.55       11.55     13.96 o 
  10  -7   6       83.84       87.49     23.85 o 
  11  -7   6        8.76      -27.99     18.00 o 
  12  -7   6       86.38       19.47     33.50 o 
 -10  -6   6       42.81       27.33     18.56 o 
  -9  -6   6        9.00       -7.47     15.86 o 
  -8  -6   6      231.33      243.75     28.50 o 
  -7  -6   6       87.97       87.71     23.39 o 
  -6  -6   6       31.63       40.47     13.76 o 
  -5  -6   6      257.79      271.12     21.37 o 
  -4  -6   6       28.05       21.95      9.39 o 
  -3  -6   6       66.73       70.98     10.74 o 
  -2  -6   6      122.05      136.24     13.82 o 
  -1  -6   6      303.83      368.09     25.35 o 
   0  -6   6      225.44      235.87     18.15 o 
   1  -6   6        1.10        0.82      6.33 o 
   2  -6   6        2.04       -9.60      6.17 o 
   3  -6   6       76.64       67.84      9.69 o 
   4  -6   6       62.70       46.99      8.54 o 
   5  -6   6       14.78       10.58      7.31 o 
   6  -6   6      391.61      434.76     38.29 o 
   7  -6   6        2.79        2.50     10.67 o 
   8  -6   6      159.84      168.52     35.16 o 
   9  -6   6       19.53       -8.30     12.38 o 
  10  -6   6       16.92        1.76     13.91 o 
  11  -6   6        2.96       -5.94     17.18 o 
  12  -6   6        5.75       15.38     29.50 o 
 -11  -5   6        0.24      -26.63     16.39 o 
 -10  -5   6        2.66      -28.34     14.17 o 
  -9  -5   6       30.11       24.35     20.75 o 
  -8  -5   6       19.88       16.13     13.83 o 
  -7  -5   6       26.12        7.44     14.87 o 
  -6  -5   6       23.64       18.39     17.36 o 
  -5  -5   6      421.19      426.53     27.38 o 
  -4  -5   6       61.59       42.28      9.31 o 
  -3  -5   6        9.80        5.27      7.16 o 
  -2  -5   6       74.17       52.81      8.97 o 
  -1  -5   6     1023.92     1029.08     58.68 o 
   0  -5   6      233.64      211.40     16.23 o 
   1  -5   6       32.46       17.97      6.19 o 
   2  -5   6       38.10       38.69      7.03 o 
   3  -5   6      374.81      328.91     35.42 o 
   4  -5   6        0.85       -0.24      5.76 o 
   5  -5   6      102.48       72.13      9.04 o 
   6  -5   6      102.92       76.71     14.13 o 
   7  -5   6        7.95       -6.41      9.76 o 
   8  -5   6       86.56      104.22     16.80 o 
   9  -5   6        1.39       -6.10     11.79 o 
  10  -5   6      131.03      105.33     19.62 o 
  11  -5   6      210.91      149.04     24.06 o 
  12  -5   6        0.13      -24.75     17.89 o 
  13  -5   6        0.06      -15.24     29.28 o 
 -11  -4   6        3.68      -17.21     17.07 o 
 -10  -4   6       21.14       -1.25     15.73 o 
  -9  -4   6       56.67       36.94     17.96 o 
  -8  -4   6      110.28      108.10     19.29 o 
  -7  -4   6        0.24       -8.50     10.48 o 
  -6  -4   6      194.66      200.34     22.86 o 
  -5  -4   6      498.66      499.61     38.75 o 
  -4  -4   6       11.10        5.61      6.97 o 
  -3  -4   6      226.58      197.95     16.04 o 
  -2  -4   6     3060.35     3282.88    180.61 o 
  -1  -4   6     1610.23     1749.08     97.43 o 
   0  -4   6       12.68       28.51     12.60 o 
   1  -4   6      284.71      301.09     24.90 o 
   2  -4   6      205.06      188.08     19.77 o 
   4  -4   6       97.80       71.19      9.86 o 
   5  -4   6     1640.25     1688.09     94.21 o 
   6  -4   6      123.35      125.70     17.75 o 
   7  -4   6       14.55       10.29     10.18 o 
   8  -4   6        6.51       -1.28     10.63 o 
   9  -4   6      231.28      234.62     36.82 o 
  10  -4   6       13.75       22.73     22.26 o 
  11  -4   6       99.86       62.50     23.24 o 
  12  -4   6       18.22       24.45     23.85 o 
 -11  -3   6       28.43       21.32     21.51 o 
 -10  -3   6       18.73        0.93     25.28 o 
  -9  -3   6      102.88       85.70     18.42 o 
  -8  -3   6       13.35       14.29     12.27 o 
  -7  -3   6       16.43        1.10     10.39 o 
  -6  -3   6        8.62       13.59     10.37 o 
  -5  -3   6        0.01       -4.00      8.38 o 
  -4  -3   6        3.75       -0.68      6.12 o 
  -3  -3   6       43.65       29.04      7.03 o 
  -2  -3   6      313.35      321.54     20.67 o 
  -1  -3   6        0.23      -10.06      9.01 o 
   0  -3   6       19.41       10.67      6.82 o 
   1  -3   6      615.58      504.23     29.72 o 
   2  -3   6      384.27      284.65     17.91 o 
   3  -3   6      350.77      337.59     28.16 o 
   4  -3   6       27.44       25.86      8.79 o 
   5  -3   6     1430.30     1445.51    101.03 o 
   6  -3   6      182.21      159.77     13.16 o 
   7  -3   6      237.77      244.20     18.02 o 
   8  -3   6        0.01      -15.10      8.72 o 
   9  -3   6      211.95      282.31     44.29 o 
  10  -3   6      110.88       73.80     21.28 o 
  11  -3   6        1.03        5.19     14.74 o 
  12  -3   6        6.05        4.40     16.80 o 
  13  -3   6       34.47       46.03     30.18 o 
  14  -3   6        0.04        2.87     32.90 o 
 -12  -2   6        0.14       -4.58     17.95 o 
 -11  -2   6       34.36      -35.45     23.77 o 
 -10  -2   6      123.79      108.29     21.36 o 
  -9  -2   6       91.52      134.13     20.84 o 
  -8  -2   6       19.21        6.09     11.47 o 
  -7  -2   6       99.09       92.36     16.50 o 
  -6  -2   6      261.28      284.77     27.69 o 
  -5  -2   6      222.17      170.17     19.20 o 
  -4  -2   6       92.41       86.05      9.82 o 
  -3  -2   6      186.94      145.41     12.28 o 
  -1  -2   6     1625.93     1615.34     89.70 o 
   0  -2   6     2488.03     2594.75    142.40 o 
   1  -2   6        0.01       -0.76      3.91 o 
   2  -2   6      294.66      303.02     23.62 o 
   3  -2   6      192.11      169.82     16.70 o 
   4  -2   6       13.74       12.45      7.00 o 
   5  -2   6     2174.42     2185.88    150.07 o 
   6  -2   6      439.98      434.35     26.17 o 
   7  -2   6       62.21       70.68      9.00 o 
   8  -2   6     1665.69     1765.35     98.72 o 
   9  -2   6       26.11       23.49      8.99 o 
  10  -2   6        9.58        4.16     16.75 o 
  11  -2   6      320.39      301.09     32.13 o 
  12  -2   6        4.90        5.75     15.80 o 
  13  -2   6       77.61       71.08     32.30 o 
  14  -2   6       82.02      104.28     40.90 o 
 -12  -1   6       10.81       -6.03     16.91 o 
 -11  -1   6       30.65       15.51     17.37 o 
 -10  -1   6       22.59       35.89     16.02 o 
  -9  -1   6        0.37        9.78     13.63 o 
  -8  -1   6      148.42      189.73     24.15 o 
  -7  -1   6      280.21      293.75     28.83 o 
  -6  -1   6      313.81      357.99     44.97 o 
  -5  -1   6      203.17      265.07     25.03 o 
  -4  -1   6       27.30       44.08      7.86 o 
  -3  -1   6      634.24      519.20     30.64 o 
  -2  -1   6     1161.17     1183.46     66.13 o 
  -1  -1   6     1129.74     1051.30     58.93 o 
   0  -1   6    16572.20    17995.44    976.54 o 
   1  -1   6       45.69       32.24      5.05 o 
   2  -1   6       73.64       82.91     19.77 o 
   3  -1   6      119.16       93.06     11.17 o 
   4  -1   6      756.23      643.68     46.16 o 
   5  -1   6      562.04      504.93     37.35 o 
   6  -1   6      239.74      257.41     17.52 o 
   7  -1   6       49.56       33.39     12.98 o 
   8  -1   6     1109.06     1301.54     73.99 o 
   9  -1   6      146.93      173.94     20.72 o 
  10  -1   6       60.24       25.25      9.84 o 
  11  -1   6      162.17      157.85     36.30 o 
  12  -1   6       53.47       53.05     17.08 o 
  13  -1   6        1.59      -13.28     29.43 o 
  14  -1   6       59.80       61.57     36.52 o 
 -12   0   6       11.47       -7.38     18.93 o 
 -11   0   6      474.88      475.17     46.19 o 
 -10   0   6      183.42      149.51     23.08 o 
  -9   0   6        2.16       -2.72     12.70 o 
  -8   0   6        2.17      -11.97     11.21 o 
  -7   0   6      116.06      143.15     19.00 o 
  -6   0   6      586.68      534.34     41.08 o 
  -5   0   6      561.91      599.50     44.75 o 
  -4   0   6      196.88      214.01     20.35 o 
  -3   0   6     2674.92     2453.16    134.79 o 
  -2   0   6     1186.51     1182.91     66.10 o 
  -1   0   6     2108.38     1952.46    107.32 o 
   0   0   6      387.83      338.02     19.97 o 
   1   0   6      574.80      464.52     26.91 o 
   2   0   6      502.00      458.90     33.25 o 
   3   0   6       10.04        4.20      5.20 o 
   4   0   6        1.56        1.41      4.97 o 
   5   0   6       76.85       67.62      6.99 o 
   6   0   6        2.30       -5.27      4.56 o 
   7   0   6      720.95      758.41     52.17 o 
   8   0   6      991.19      993.86     57.23 o 
   9   0   6       78.12       50.50      9.71 o 
  10   0   6       74.08       63.32     11.72 o 
  11   0   6      543.42      590.78     67.50 o 
  12   0   6       72.34       34.77     15.68 o 
  13   0   6       21.44      -14.64     28.52 o 
  14   0   6       16.72      -22.18     27.32 o 
 -12   1   6       24.81        9.74     19.93 o 
 -11   1   6      307.85      295.64     34.16 o 
 -10   1   6        0.73      -20.09     17.58 o 
  -9   1   6        3.54      -10.77     12.07 o 
  -8   1   6       15.00       11.16     12.51 o 
  -7   1   6      267.52      271.06     27.40 o 
  -6   1   6      178.15      182.57     20.72 o 
  -5   1   6      249.16      247.75     23.60 o 
  -4   1   6       50.48       25.37     15.24 o 
  -3   1   6       77.60       49.82      6.17 o 
  -2   1   6      144.44      110.31      9.31 o 
  -1   1   6       21.46       18.24      4.52 o 
   0   1   6     5145.02     4948.39    269.72 o 
   1   1   6        0.13        4.24      5.41 o 
   2   1   6        3.44       -5.33      3.08 o 
   3   1   6      645.35      630.02     35.54 o 
   4   1   6     1218.43     1069.81     59.71 o 
   5   1   6      221.75      198.15     18.39 o 
   6   1   6      266.40      250.62     17.00 o 
   7   1   6     2330.52     2653.77    146.54 o 
   8   1   6     1367.53     1439.97     81.30 o 
   9   1   6       66.88       65.86     10.56 o 
  10   1   6     1819.97     2028.99    114.10 o 
  11   1   6       11.21        7.55     10.07 o 
  12   1   6      180.39      171.22     18.41 o 
  13   1   6        3.07       -2.72     26.26 o 
  14   1   6       15.34      -35.92     29.73 o 
 -12   2   6       10.83      -15.64     18.25 o 
 -11   2   6        3.29      -26.18     28.00 o 
 -10   2   6      120.39       85.93     32.67 o 
  -9   2   6       20.17        9.94     17.58 o 
  -8   2   6      227.81      223.73     41.43 o 
  -7   2   6       22.81       13.31     10.56 o 
  -6   2   6        0.06       -4.81      8.61 o 
  -5   2   6        1.67        2.19      8.22 o 
  -4   2   6      144.11      118.87     14.72 o 
  -3   2   6       94.92      101.00      8.84 o 
  -2   2   6      429.50      389.15     23.14 o 
  -1   2   6      525.00      485.11     34.66 o 
   0   2   6     1023.82      932.17     52.22 o 
   1   2   6        3.14       -6.09      3.15 o 
   2   2   6       92.46       90.72      9.86 o 
   3   2   6      401.14      343.65     20.41 o 
   4   2   6      578.87      535.80     30.97 o 
   5   2   6     1395.93     1466.34     81.52 o 
   6   2   6      720.74      797.09     45.57 o 
   7   2   6      216.56      274.20     35.22 o 
   8   2   6      254.88      312.37     21.61 o 
   9   2   6        1.32      -10.57      7.09 o 
  10   2   6     2142.87     2330.43    130.35 o 
  11   2   6      451.31      452.48     30.79 o 
  12   2   6       50.48       41.94     12.26 o 
  13   2   6      199.65      247.16     29.86 o 
  14   2   6      105.48       88.14     38.18 o 
 -12   3   6        0.05       28.55     23.24 o 
 -11   3   6        0.53       -1.02     17.79 o 
 -10   3   6      168.09      147.43     23.10 o 
  -9   3   6       81.68       53.61     16.53 o 
  -8   3   6      178.32      168.12     22.37 o 
  -7   3   6       26.26        6.37     12.38 o 
  -6   3   6      322.68      345.90     48.90 o 
  -5   3   6      280.19      295.59     27.16 o 
  -4   3   6      601.61      522.00     30.91 o 
  -3   3   6      140.41      163.40     22.86 o 
  -2   3   6      396.17      363.08     21.84 o 
  -1   3   6     1618.36     1538.19     85.22 o 
   0   3   6     2274.58     2328.13    127.86 o 
   1   3   6      970.70      878.51     49.17 o 
   2   3   6       18.41       16.89      4.41 o 
   3   3   6      152.92      156.99     11.52 o 
   4   3   6     2462.05     2724.48    149.46 o 
   5   3   6      317.52      328.94     20.31 o 
   6   3   6      534.06      611.40     42.85 o 
   7   3   6       10.03        8.46      6.29 o 
   8   3   6      500.42      512.25     31.27 o 
   9   3   6      322.58      339.48     24.59 o 
  10   3   6       31.11       26.52      9.58 o 
  11   3   6      362.58      433.78     30.00 o 
  12   3   6      113.80      110.56     14.91 o 
  13   3   6      320.75      445.94     42.94 o 
  14   3   6        5.75      -19.70     16.86 o 
 -11   4   6       38.30       18.12     17.95 o 
 -10   4   6       10.17      -16.16     14.67 o 
  -9   4   6       39.42       21.13     15.44 o 
  -8   4   6       36.06       -0.94     18.79 o 
  -7   4   6       60.20       34.79     13.49 o 
  -6   4   6      434.86      450.01     36.34 o 
  -5   4   6       56.27       46.33      7.57 o 
  -4   4   6      268.43      273.50     32.50 o 
  -3   4   6       64.11       42.88      6.46 o 
  -2   4   6      123.89      114.29     11.36 o 
  -1   4   6      157.40      147.08     18.13 o 
   0   4   6       24.41       11.26      4.46 o 
   1   4   6       50.58       35.83     11.79 o 
   2   4   6     1748.91     1852.76    102.17 o 
   3   4   6       89.57       92.67      9.35 o 
   4   4   6      939.46     1109.71     62.12 o 
   5   4   6      619.49      617.65     35.99 o 
   6   4   6      131.16      145.93     20.37 o 
   7   4   6       15.81        8.05      6.61 o 
   8   4   6      837.84      925.08     53.47 o 
   9   4   6      227.01      261.59     22.40 o 
  10   4   6      150.33      172.77     18.67 o 
  11   4   6       22.57        2.67      9.75 o 
  12   4   6        0.00       -8.55     10.12 o 
  13   4   6        1.26       17.35     16.64 o 
  14   4   6       15.09        8.10     18.27 o 
 -11   5   6        9.63        9.56     18.77 o 
  -9   5   6      146.81      118.52     22.44 o 
  -8   5   6      351.92      409.50     39.34 o 
  -7   5   6      121.12      110.68     18.88 o 
  -6   5   6     1672.56     1841.46    128.91 o 
  -5   5   6      145.44      136.83     13.09 o 
  -4   5   6       29.35       18.52      6.21 o 
  -3   5   6      554.96      506.31     30.23 o 
  -2   5   6      181.62      169.75     13.33 o 
  -1   5   6      852.31      913.38     51.78 o 
   0   5   6       40.90       23.92      5.89 o 
   1   5   6      496.34      462.65     27.21 o 
   2   5   6     1431.48     1413.69     78.53 o 
   3   5   6       14.09       18.93      5.06 o 
   4   5   6       37.82       27.37      6.70 o 
   5   5   6     2794.32     3569.38    195.80 o 
   6   5   6        4.79        1.05      6.90 o 
   7   5   6      367.68      399.18     25.25 o 
   8   5   6      111.71      105.09     12.41 o 
   9   5   6       73.98       68.19     12.09 o 
  10   5   6        0.59       -0.69      8.90 o 
  11   5   6       86.45       82.00     13.32 o 
  12   5   6        8.59       20.78     19.15 o 
  13   5   6      154.95      190.90     26.08 o 
  14   5   6        0.12      -16.64     18.56 o 
 -11   6   6       12.85       -8.99     19.50 o 
 -10   6   6      115.46      121.46     24.20 o 
  -9   6   6      213.12      211.18     27.89 o 
  -8   6   6     1057.30     1141.74     83.71 o 
  -7   6   6       75.74       36.36     15.30 o 
  -6   6   6       23.13       21.65     12.64 o 
  -5   6   6       22.27        4.03     15.17 o 
  -4   6   6        2.82       -0.35      6.33 o 
  -3   6   6        8.61        0.15      5.61 o 
  -2   6   6       63.39       36.04      7.01 o 
  -1   6   6     5922.14     7255.54    395.65 o 
   0   6   6     1959.12     2100.72    116.02 o 
   1   6   6        3.21       -1.94      5.01 o 
   2   6   6      589.84      515.46     30.15 o 
   3   6   6      121.17       80.31      8.26 o 
   4   6   6      897.05      906.22     51.43 o 
   5   6   6      989.06     1310.32     73.49 o 
   6   6   6       92.54       63.06     11.15 o 
   7   6   6      426.29      504.21     31.09 o 
   8   6   6       13.01        6.33      8.08 o 
   9   6   6        2.73      -16.33      8.35 o 
  10   6   6       49.10       18.42     10.06 o 
  11   6   6       17.53       11.24     10.40 o 
  12   6   6      111.24      118.71     19.05 o 
  13   6   6      123.15      186.31     26.56 o 
  14   6   6        5.62       -6.18     23.85 o 
 -11   7   6       22.21       21.53     27.77 o 
 -10   7   6       69.30      100.27     24.50 o 
  -9   7   6        0.22      -16.26     16.60 o 
  -8   7   6      381.02      436.93     41.87 o 
  -7   7   6        3.94      -21.32     12.48 o 
  -6   7   6       14.14      -10.24     11.65 o 
  -5   7   6      121.21      119.04     13.86 o 
  -4   7   6       92.12       60.44     14.75 o 
  -3   7   6      132.42       88.88     14.55 o 
  -2   7   6      861.48      816.67     47.17 o 
  -1   7   6      681.12      651.07     38.18 o 
   0   7   6     1832.16     2005.82    111.13 o 
   1   7   6      555.23      524.16     30.87 o 
   2   7   6      659.63      604.32     43.17 o 
   3   7   6      252.23      246.04     21.87 o 
   4   7   6      612.03      695.23     40.20 o 
   5   7   6       64.51       49.03      7.35 o 
   6   7   6        2.20       -4.80      6.20 o 
   7   7   6      124.34      150.10     22.54 o 
   8   7   6       57.76       64.40     10.95 o 
   9   7   6       75.35       79.36     12.23 o 
  10   7   6      779.45      698.28     42.84 o 
  11   7   6        0.19      -19.08      9.54 o 
  12   7   6       10.46       16.23     11.96 o 
  13   7   6       50.55       54.24     23.32 o 
  14   7   6        0.87        2.43     32.67 o 
 -10   8   6        2.18      -16.18     19.49 o 
  -9   8   6        0.76      -15.93     20.68 o 
  -8   8   6       75.63       84.57     19.69 o 
  -7   8   6       14.92        3.00     13.81 o 
  -6   8   6      403.76      470.26     61.57 o 
  -5   8   6       68.45       58.79     11.12 o 
  -4   8   6      116.05      114.94     12.83 o 
  -3   8   6      537.24      541.15     33.01 o 
  -2   8   6      169.40      178.51     21.09 o 
  -1   8   6        0.04       -6.38      5.89 o 
   0   8   6      609.28      613.39     43.67 o 
   1   8   6        0.01        1.62      7.30 o 
   2   8   6      167.62      170.00     17.71 o 
   3   8   6      100.08      132.30     15.52 o 
   4   8   6        0.65       -5.84      7.20 o 
   5   8   6      203.92      183.50     14.45 o 
   6   8   6       52.96       32.77      9.53 o 
   7   8   6      545.74      550.69     33.91 o 
   8   8   6      643.40      681.30     41.37 o 
   9   8   6      684.20      738.03     44.82 o 
  10   8   6      111.18       87.79     13.51 o 
  11   8   6       22.76       20.53     11.62 o 
  12   8   6       40.22       27.78     15.17 o 
  13   8   6       27.68       56.29     27.62 o 
  14   8   6       16.43      -19.62     25.51 o 
 -10   9   6        0.65      -24.42     18.93 o 
  -9   9   6      231.74      272.97     33.75 o 
  -8   9   6       25.31       -6.18     20.60 o 
  -7   9   6       13.87       11.08     15.77 o 
  -6   9   6      380.10      435.39     78.63 o 
  -5   9   6      169.38      172.86     16.92 o 
  -4   9   6      629.91      657.68     40.03 o 
  -3   9   6        8.83        3.86      7.86 o 
  -2   9   6      368.56      342.89     42.15 o 
  -1   9   6       12.67        9.83      7.22 o 
   0   9   6      291.24      285.43     25.72 o 
   1   9   6      641.27      599.63     43.81 o 
   2   9   6      167.10      210.11     20.91 o 
   3   9   6        3.52       -0.33      7.73 o 
   4   9   6      391.68      414.91     45.95 o 
   5   9   6       63.97       28.00      9.92 o 
   6   9   6       11.40        2.62     10.64 o 
   7   9   6      257.81      273.87     26.86 o 
   8   9   6      101.79      103.58     32.52 o 
   9   9   6        5.86        4.54     11.94 o 
  10   9   6      113.01       88.00     29.81 o 
  11   9   6       14.81       -4.12     16.00 o 
  12   9   6       20.58       11.45     14.80 o 
  13   9   6        3.39       12.07     22.34 o 
  -9  10   6      127.73      207.09     30.27 o 
  -8  10   6        8.23        5.66     31.32 o 
  -7  10   6       25.56       16.75     26.41 o 
  -6  10   6      224.93      228.31     65.05 o 
  -5  10   6       17.09        9.75     10.30 o 
  -4  10   6       61.18       30.03     10.25 o 
  -3  10   6        1.61        7.87      8.75 o 
  -2  10   6      360.56      408.92     27.21 o 
  -1  10   6      528.88      503.88     38.40 o 
   0  10   6       93.60      116.69     17.05 o 
   1  10   6       13.30        2.68      8.73 o 
   2  10   6       70.37       49.62     18.41 o 
   3  10   6        5.25        3.33     10.34 o 
   4  10   6     3751.27     3987.20    265.35 o 
   5  10   6      164.98      181.53     55.08 o 
   6  10   6      103.18      111.27     21.51 o 
   7  10   6      289.04      266.36     27.07 o 
   8  10   6      180.75      132.44     18.82 o 
   9  10   6      339.88      372.51     34.52 o 
  10  10   6       32.26       22.57     13.79 o 
  11  10   6        2.01       -9.12     14.19 o 
  12  10   6       67.16       79.12     19.85 o 
  13  10   6       14.47       22.49     26.26 o 
  -8  11   6        4.36        0.00     19.32 o 
  -7  11   6        4.93       -2.57     20.83 o 
  -6  11   6       71.11       39.84     21.13 o 
  -5  11   6        9.72        9.24     13.33 o 
  -4  11   6      343.70      361.73    104.28 o 
  -3  11   6      225.52      228.80     24.80 o 
  -2  11   6        8.11       -3.75     10.44 o 
  -1  11   6        5.82       -6.28     14.41 o 
   0  11   6        4.63        1.82     10.03 o 
   1  11   6      129.95      138.19     19.77 o 
   2  11   6       54.67       32.64     11.89 o 
   3  11   6       43.34       40.57     12.03 o 
   4  11   6     3238.24     3447.95    230.34 o 
   5  11   6      984.00     1014.53     72.40 o 
   6  11   6       35.20       25.11     11.93 o 
   7  11   6     1183.50     1218.14     86.06 o 
   8  11   6       35.25        9.74     15.09 o 
   9  11   6      164.78      196.04     44.14 o 
  10  11   6       38.78       -5.00     13.67 o 
  11  11   6        5.71       -5.47     15.21 o 
  12  11   6       83.23       63.69     27.47 o 
  -7  12   6        0.51      -11.92     21.43 o 
  -6  12   6       38.98       42.86     24.15 o 
  -5  12   6       21.46        8.74     13.73 o 
  -4  12   6        1.59       -7.03     12.32 o 
  -3  12   6       55.84       17.60     17.05 o 
  -2  12   6       93.57      105.74     23.85 o 
  -1  12   6       70.87       26.07     12.80 o 
   0  12   6       74.25       55.17     14.07 o 
   1  12   6       39.84       30.70     12.32 o 
   2  12   6       59.49       24.12     11.75 o 
   3  12   6        2.70       29.85     12.54 o 
   4  12   6      147.37      126.92     18.14 o 
   5  12   6      306.60      330.84     39.09 o 
   6  12   6       22.38       22.71     12.49 o 
   7  12   6       98.45       74.45     16.75 o 
   8  12   6       69.51       56.95     17.47 o 
   9  12   6       17.30       15.73     14.45 o 
  10  12   6        4.05       10.91     14.64 o 
  11  12   6       21.33       25.68     17.13 o 
  -7  13   6       38.77       51.01     27.92 o 
  -6  13   6       38.43       19.17     22.18 o 
  -5  13   6        8.26       -5.64     32.90 o 
  -4  13   6        3.78        1.08     13.14 o 
  -3  13   6       33.13       28.41     15.20 o 
  -2  13   6        0.07        2.03     12.05 o 
  -1  13   6      920.94      867.61     64.03 o 
   0  13   6       74.05       67.78     15.42 o 
   1  13   6      129.76      122.88     18.87 o 
   2  13   6       10.06       13.09     11.73 o 
   3  13   6       60.44       53.94     18.56 o 
   4  13   6      471.54      508.69     43.81 o 
   5  13   6      194.80      215.78     25.25 o 
   6  13   6      147.70      146.68     21.85 o 
   7  13   6      810.32      859.46     63.80 o 
   8  13   6       86.34       41.04     16.90 o 
   9  13   6       16.16        4.57     15.17 o 
  10  13   6       63.84       66.26     19.57 o 
  11  13   6        6.82       -8.11     17.38 o 
  -5  14   6       26.61       -3.59     16.59 o 
  -4  14   6      307.63      402.13     39.19 o 
  -3  14   6        5.52       19.03     19.39 o 
  -2  14   6       15.94        0.28     23.92 o 
  -1  14   6        9.87      -19.21     12.86 o 
   0  14   6       10.97       14.85     14.09 o 
   1  14   6       83.48       48.86     15.16 o 
   2  14   6      126.48      121.23     19.46 o 
   3  14   6        0.22        5.81     13.04 o 
   4  14   6       10.28       -3.11     15.32 o 
   5  14   6        8.29        1.39     13.05 o 
   6  14   6       63.02      106.37     29.73 o 
   7  14   6      148.51      136.80     21.98 o 
   8  14   6        8.82       14.13     17.01 o 
   9  14   6        0.28        3.97     16.49 o 
  -4  15   6        4.51      -16.95     17.44 o 
  -3  15   6       23.37       18.28     16.91 o 
  -2  15   6       13.60        2.90     20.45 o 
  -1  15   6       19.70        8.29     16.03 o 
   0  15   6        0.14       -9.00     14.18 o 
   1  15   6       56.78       38.29     16.01 o 
   2  15   6        0.20      -15.56     14.56 o 
   3  15   6       14.98        0.15     13.81 o 
   4  15   6       21.30       28.85     15.78 o 
   5  15   6        1.48       -6.28     13.90 o 
   6  15   6       36.91       10.24     16.22 o 
   7  15   6        9.32        5.09     16.31 o 
   8  15   6        2.31      -10.34     16.23 o 
  -2  16   6        0.97       -8.67     17.39 o 
  -1  16   6        7.00      -13.19     15.79 o 
   0  16   6       12.02       -0.49     16.76 o 
   1  16   6        0.00      -25.57     14.78 o 
   2  16   6        0.53      -11.40     15.42 o 
   3  16   6       21.80       11.53     21.58 o 
   4  16   6        0.92       -4.99     15.65 o 
   5  16   6       38.17       36.39     17.04 o 
   6  16   6       65.00       50.58     19.53 o 
   0 -13   7       10.32       16.75     28.07 o 
   1 -13   7        4.07       12.53     28.07 o 
  -4 -12   7      117.32       75.20     23.05 o 
  -3 -12   7        6.00      -14.23     17.87 o 
  -2 -12   7       49.23       41.96     24.90 o 
  -1 -12   7        3.93       -5.43     22.79 o 
   0 -12   7       28.46        5.89     25.20 o 
   1 -12   7      174.15      266.52     47.39 o 
   2 -12   7       33.84        5.28     26.86 o 
   3 -12   7        4.06       10.87     25.05 o 
   4 -12   7        8.93        6.64     27.47 o 
   5 -12   7        1.79      -14.34     25.96 o 
  -5 -11   7        1.43      -10.16     17.39 o 
  -4 -11   7      120.53      121.27     30.56 o 
  -3 -11   7      121.72      127.58     33.43 o 
  -2 -11   7        0.24        4.86     21.13 o 
  -1 -11   7       11.05       -7.39     21.28 o 
   0 -11   7       21.42       17.81     22.64 o 
   1 -11   7      212.67      211.74     39.99 o 
   2 -11   7       35.67       33.35     25.66 o 
   3 -11   7       65.01       57.50     25.05 o 
   4 -11   7      310.69      401.33     65.12 o 
   5 -11   7       32.35       15.07     18.86 o 
   6 -11   7        0.20      -13.06     17.43 o 
   7 -11   7        0.00      -21.18     18.41 o 
  -7 -10   7       54.83       34.86     27.77 o 
  -6 -10   7      262.31      314.66     49.95 o 
  -5 -10   7       13.97       19.36     18.86 o 
  -4 -10   7       27.85       14.34     15.39 o 
  -3 -10   7        1.33       -2.15     13.80 o 
  -2 -10   7       18.71        5.20     18.05 o 
  -1 -10   7       52.39       40.72     12.68 o 
   0 -10   7        0.89        9.64     12.91 o 
   1 -10   7       10.18      -16.03     13.14 o 
   2 -10   7        2.47       -2.18     12.45 o 
   3 -10   7        3.86      -14.81     13.19 o 
   4 -10   7      105.41      132.81     28.07 o 
   5 -10   7       78.07       75.15     19.06 o 
   6 -10   7       85.96      107.11     21.98 o 
   7 -10   7       30.35       30.00     18.25 o 
   8 -10   7        0.83       -9.77     17.98 o 
  -8  -9   7       69.12       71.43     22.17 o 
  -7  -9   7      128.25      147.86     24.99 o 
  -6  -9   7        9.23       -0.38     16.97 o 
  -5  -9   7       13.17       -9.84     11.91 o 
  -4  -9   7       22.68       29.94     11.88 o 
  -3  -9   7       37.80       45.11     12.40 o 
  -2  -9   7        0.01      -10.44     10.91 o 
  -1  -9   7      292.63      320.05     25.28 o 
   0  -9   7       49.71       76.37     13.45 o 
   1  -9   7      296.99      343.81     26.24 o 
   2  -9   7      157.08      158.95     21.49 o 
   3  -9   7       32.78        9.49     13.21 o 
   4  -9   7      369.66      458.08     41.51 o 
   5  -9   7      135.87      163.10     23.87 o 
   6  -9   7      136.06      138.98     35.24 o 
   7  -9   7       74.33       57.82     21.88 o 
   8  -9   7       34.13       34.91     37.43 o 
   9  -9   7       47.05        7.27     18.41 o 
  10  -9   7        6.54        1.65     19.31 o 
  -9  -8   7       39.09       31.03     19.53 o 
  -8  -8   7       20.20       -0.58     18.34 o 
  -7  -8   7      272.22      337.72     44.52 o 
  -6  -8   7      691.96      742.30     57.60 o 
  -5  -8   7        0.31       -7.22     10.52 o 
  -4  -8   7       50.22       35.69     31.92 o 
  -3  -8   7        0.09      -11.44      9.61 o 
  -2  -8   7        2.14        1.37      9.34 o 
  -1  -8   7      190.76      196.01     18.00 o 
   0  -8   7      587.58      556.33     34.48 o 
   1  -8   7      503.91      530.84     48.96 o 
   2  -8   7       25.72        5.10      9.04 o 
   3  -8   7       14.37       -2.30     10.98 o 
   4  -8   7       69.97       58.33     14.67 o 
   5  -8   7      213.92      238.26     27.32 o 
   6  -8   7       29.29       15.37     14.24 o 
   7  -8   7        3.73       -0.78     13.58 o 
   8  -8   7       14.27       20.94     15.86 o 
   9  -8   7        6.99       11.39     22.26 o 
  10  -8   7       27.25        0.62     17.97 o 
  -9  -7   7      167.77      214.27     29.41 o 
  -8  -7   7       47.07       41.10     17.44 o 
  -7  -7   7        9.59       -5.66     14.59 o 
  -6  -7   7       92.49      109.19     24.30 o 
  -5  -7   7        7.37        5.95      9.34 o 
  -4  -7   7       25.92       13.17     14.27 o 
  -3  -7   7        0.11      -11.75      8.48 o 
  -2  -7   7       20.31        7.16      8.53 o 
  -1  -7   7       37.67       34.50      9.49 o 
   0  -7   7      184.60      175.47     19.89 o 
   1  -7   7        0.13       -7.58      7.61 o 
   2  -7   7       29.18       22.22      8.40 o 
   3  -7   7      244.76      231.20     29.13 o 
   4  -7   7      162.88      203.39     23.10 o 
   5  -7   7        2.01        0.96     11.50 o 
   6  -7   7       58.54       48.75     29.96 o 
   7  -7   7       93.70      101.56     18.78 o 
   8  -7   7       35.84       29.94     14.98 o 
   9  -7   7       77.11       38.99     16.83 o 
  10  -7   7      309.88      386.19     39.88 o 
  11  -7   7       17.19       -4.26     18.63 o 
 -10  -6   7       34.80       41.17     19.49 o 
  -9  -6   7        0.21       -2.74     18.32 o 
  -8  -6   7        4.56       -8.59     14.47 o 
  -7  -6   7        0.17        3.12     13.63 o 
  -6  -6   7      142.87      142.98     21.34 o 
  -5  -6   7        0.10        2.24     10.93 o 
  -4  -6   7        6.26       12.26      9.27 o 
  -3  -6   7       95.82      120.02     14.36 o 
  -2  -6   7        3.99        1.62      7.40 o 
  -1  -6   7      292.17      318.53     23.18 o 
   0  -6   7      374.69      365.75     24.66 o 
   1  -6   7       36.28       34.17      8.39 o 
   2  -6   7        9.08       -0.48      6.60 o 
   3  -6   7        6.60       -5.46      6.54 o 
   4  -6   7      214.58      208.96     28.37 o 
   5  -6   7       26.53       -0.61     10.68 o 
   6  -6   7       40.70       42.25     13.33 o 
   7  -6   7      750.37      742.56     56.63 o 
   8  -6   7        2.09        5.87     12.86 o 
   9  -6   7       15.46       -0.16     13.22 o 
  10  -6   7        5.67        5.46     15.11 o 
  11  -6   7       15.40       16.18     31.99 o 
  12  -6   7        3.54        3.26     20.18 o 
 -10  -5   7       15.68       -6.23     28.45 o 
  -9  -5   7       21.67       -5.58     14.48 o 
  -8  -5   7       94.76       70.32     18.74 o 
  -7  -5   7       86.77       93.39     17.99 o 
  -6  -5   7       24.98        7.78     11.50 o 
  -5  -5   7       52.13       30.85     11.90 o 
  -4  -5   7       14.31       -6.81      8.55 o 
  -3  -5   7        0.91       -2.12      7.43 o 
  -2  -5   7       48.51       19.02      7.88 o 
  -1  -5   7       59.73       32.45     11.52 o 
   0  -5   7      225.86      210.68     16.63 o 
   1  -5   7      191.16      185.65     15.20 o 
   2  -5   7       42.70       26.36      6.82 o 
   3  -5   7       22.13       21.52      6.30 o 
   4  -5   7      421.07      409.19     35.45 o 
   5  -5   7        2.23        1.72      9.34 o 
   6  -5   7       75.49       69.62     14.28 o 
   7  -5   7       19.42       -8.54     10.37 o 
   8  -5   7       23.04       20.28     12.63 o 
   9  -5   7      125.29      121.43     26.86 o 
  10  -5   7       26.95       10.73     14.31 o 
  11  -5   7       10.24       -3.93     16.04 o 
  12  -5   7       17.65      -34.08     17.04 o 
  13  -5   7        3.49       50.26     32.60 o 
 -11  -4   7       44.14       21.83     19.20 o 
 -10  -4   7       41.61       54.02     19.15 o 
  -9  -4   7        1.52       -8.05     14.30 o 
  -8  -4   7       90.90       47.87     15.62 o 
  -7  -4   7       32.99       29.28     16.75 o 
  -6  -4   7      298.02      347.57     32.66 o 
  -5  -4   7      370.12      390.01     34.88 o 
  -4  -4   7      178.20      148.38     20.21 o 
  -3  -4   7      165.21      145.83     19.06 o 
  -2  -4   7      341.32      341.47     22.24 o 
  -1  -4   7      427.03      398.32     24.69 o 
   0  -4   7       13.14       -2.76      5.69 o 
   1  -4   7      193.26      163.54     13.44 o 
   2  -4   7        0.20       -5.46      5.63 o 
   3  -4   7       86.45       58.85     11.63 o 
   4  -4   7     1635.71     1649.45    115.17 o 
   5  -4   7       20.19        9.34      9.55 o 
   6  -4   7       74.55       78.51     15.47 o 
   7  -4   7        4.43       -4.76      9.60 o 
   8  -4   7        4.53       -0.61     11.20 o 
   9  -4   7     1114.14     1201.74     87.16 o 
  10  -4   7       84.52       62.16     15.84 o 
  11  -4   7       68.52       36.74     16.22 o 
  12  -4   7       63.37       23.38     17.86 o 
  13  -4   7        6.26      -25.66     26.26 o 
 -11  -3   7       20.02        2.40     18.26 o 
 -10  -3   7        5.75       24.48     18.19 o 
  -9  -3   7       64.97       33.04     21.88 o 
  -8  -3   7        0.05       -8.50     11.88 o 
  -7  -3   7        0.91      -12.66     10.73 o 
  -6  -3   7       55.64       34.59     15.47 o 
  -5  -3   7      925.96      814.52     59.82 o 
  -4  -3   7        6.43        3.21      6.98 o 
  -3  -3   7      106.90      103.45     11.22 o 
  -2  -3   7       26.80        9.84      6.75 o 
  -1  -3   7     7583.38     8418.11    457.65 o 
   0  -3   7       12.58        3.98      5.71 o 
   1  -3   7       26.18       11.50      5.35 o 
   2  -3   7        1.38       -6.18      4.33 o 
   3  -3   7      232.41      253.77     23.42 o 
   4  -3   7       87.17       71.23     12.38 o 
   5  -3   7      504.46      449.10     34.95 o 
   6  -3   7      449.48      452.94     36.83 o 
   7  -3   7       46.47       21.74     10.03 o 
   8  -3   7       19.36        7.02     10.78 o 
   9  -3   7      171.28      134.65     19.25 o 
  10  -3   7        4.95      -15.47     16.37 o 
  11  -3   7        0.04      -14.49     12.64 o 
  12  -3   7       24.36       -2.15     18.64 o 
  13  -3   7        0.34       27.32     24.45 o 
 -11  -2   7       93.37       69.24     22.71 o 
 -10  -2   7        2.54      -23.15     18.79 o 
  -9  -2   7       84.96       50.70     16.59 o 
  -8  -2   7      398.72      406.26     37.86 o 
  -7  -2   7      208.94      196.09     23.54 o 
  -6  -2   7      362.24      387.33     34.37 o 
  -5  -2   7       47.67       45.59     11.68 o 
  -4  -2   7       14.53       24.33      7.33 o 
  -3  -2   7        7.14       -1.25      5.90 o 
  -2  -2   7      635.54      605.40     35.35 o 
  -1  -2   7    12318.36    13204.46    717.03 o 
   0  -2   7      189.86      205.79     15.19 o 
   1  -2   7      743.26      670.11     38.68 o 
   2  -2   7      276.66      300.60     24.93 o 
   3  -2   7        1.93       -7.79      9.06 o 
   4  -2   7     2062.61     2091.56    143.52 o 
   5  -2   7       14.62       13.10      8.26 o 
   6  -2   7      499.67      526.80     40.11 o 
   7  -2   7      235.22      306.95     28.28 o 
   8  -2   7       54.58       22.75     10.83 o 
   9  -2   7      603.67      576.25     44.80 o 
  10  -2   7        2.63        2.25     11.59 o 
  11  -2   7       33.40       -1.13     12.97 o 
  12  -2   7        2.85       -9.66     18.86 o 
  14  -2   7        0.55        4.53     30.03 o 
 -11  -1   7       15.27      -13.48     17.15 o 
 -10  -1   7      259.03      349.63     37.19 o 
  -9  -1   7     1330.13     1337.15     97.32 o 
  -8  -1   7       83.98       51.59     18.71 o 
  -7  -1   7      271.63      280.71     28.88 o 
  -6  -1   7       17.29       -9.75     10.08 o 
  -5  -1   7      266.70      283.53     26.96 o 
  -4  -1   7       19.45        2.70      6.07 o 
  -3  -1   7       58.45       43.73      7.04 o 
  -2  -1   7        4.84        1.92      5.25 o 
  -1  -1   7     7898.48     8512.22    462.03 o 
   0  -1   7     1142.78     1117.15     62.56 o 
   1  -1   7       20.91       10.20      4.46 o 
   2  -1   7       15.86        6.70      6.12 o 
   3  -1   7      137.53      135.81     14.34 o 
   4  -1   7       56.72       31.30      7.94 o 
   5  -1   7      242.22      275.41     24.31 o 
   7  -1   7      138.00       99.28      9.87 o 
   8  -1   7       72.23       69.26      9.38 o 
   9  -1   7      862.53      824.36     60.88 o 
  10  -1   7        2.35      -20.68     14.34 o 
  11  -1   7       20.46        0.86     13.58 o 
  12  -1   7       43.73        1.55     15.81 o 
  13  -1   7       55.78       16.90     30.94 o 
  14  -1   7      144.64      179.44     46.18 o 
 -11   0   7        2.76      -12.91     16.90 o 
 -10   0   7      691.39      717.73     56.88 o 
  -9   0   7      512.80      612.38     52.82 o 
  -8   0   7        0.52        5.24     12.05 o 
  -7   0   7       36.25       18.86     12.01 o 
  -6   0   7      131.25      122.59     17.62 o 
  -5   0   7       30.05        4.30      8.96 o 
  -4   0   7        1.08       -8.32      5.01 o 
  -3   0   7       41.35       25.39      5.89 o 
  -2   0   7     1153.72     1095.29     61.40 o 
   0   0   7      517.36      502.30     29.36 o 
   1   0   7       41.49       24.85      4.82 o 
   2   0   7       32.03       23.27      4.29 o 
   4   0   7     1432.01     1366.98     94.73 o 
   5   0   7      181.68      176.07     19.69 o 
   6   0   7      400.05      362.32     22.31 o 
   7   0   7       28.56       10.59      9.04 o 
   8   0   7      304.47      309.75     21.75 o 
   9   0   7     1065.71     1001.05     69.02 o 
  10   0   7       40.62        6.42     15.24 o 
  11   0   7      250.03      201.08     24.58 o 
  12   0   7       16.97       -7.33     18.03 o 
  13   0   7       26.50       55.69     32.60 o 
  14   0   7       45.93       26.56     31.39 o 
 -11   1   7       42.84       28.39     16.53 o 
 -10   1   7      168.83      180.59     26.08 o 
  -9   1   7      321.21      354.93     35.41 o 
  -8   1   7        0.21       -0.66     12.04 o 
  -7   1   7       41.56       29.76     12.22 o 
  -6   1   7      497.44      484.71     39.73 o 
  -5   1   7        0.69       -3.55      8.48 o 
  -4   1   7     1168.70     1145.95     80.83 o 
  -3   1   7       25.84       24.73      5.71 o 
  -1   1   7     2149.39     2125.49    117.18 o 
   0   1   7      670.83      617.84     35.31 o 
   1   1   7     1440.41     1331.93     73.99 o 
   2   1   7        0.20       -3.03      3.42 o 
   3   1   7      429.48      432.04     25.57 o 
   4   1   7      418.47      344.34     26.42 o 
   6   1   7       30.57       28.81      5.95 o 
   7   1   7      177.67      154.88     15.82 o 
   8   1   7       55.30       30.49      7.93 o 
   9   1   7       44.00       36.26      9.12 o 
  10   1   7       28.27        9.13      9.48 o 
  11   1   7      133.85      127.30     15.25 o 
  12   1   7       38.78       19.18     14.74 o 
  13   1   7      185.04      273.76     49.20 o 
  14   1   7       29.85       -6.34     28.83 o 
 -11   2   7        3.75       -6.27     16.68 o 
 -10   2   7       54.32       48.34     17.69 o 
  -9   2   7       11.07       -4.13     15.62 o 
  -8   2   7        3.51       -6.99     11.96 o 
  -7   2   7      265.28      259.03     27.17 o 
  -6   2   7      155.14      123.79     17.21 o 
  -5   2   7        5.90        6.82      9.53 o 
  -4   2   7      422.33      369.82     29.45 o 
  -3   2   7      243.63      206.91     14.88 o 
  -2   2   7      129.74      109.80      9.73 o 
  -1   2   7      124.56      117.08      9.87 o 
   0   2   7      577.22      595.37     34.25 o 
   1   2   7      175.14      153.49     12.35 o 
   2   2   7       17.88       12.39      4.32 o 
   3   2   7        0.89       -1.62      3.72 o 
   4   2   7     1662.48     1701.93     93.52 o 
   5   2   7        1.26        3.94      4.55 o 
   6   2   7      229.98      219.54     19.79 o 
   7   2   7       51.28       58.09      8.66 o 
   8   2   7       93.79       97.17     12.81 o 
   9   2   7       19.51        7.84      7.58 o 
  10   2   7      806.57      769.60     45.59 o 
  11   2   7      682.17      643.52     39.63 o 
  12   2   7        3.71        1.65     10.69 o 
  13   2   7       25.07       55.69     32.30 o 
  14   2   7      256.85      307.27     56.75 o 
 -11   3   7       81.79       34.53     20.68 o 
 -10   3   7       92.45       74.46     19.06 o 
  -9   3   7      129.14      109.51     20.82 o 
  -8   3   7       78.40       52.66     15.91 o 
  -7   3   7      170.99      175.24     22.11 o 
  -6   3   7        3.78       -3.48     10.08 o 
  -5   3   7      310.94      368.13     32.44 o 
  -4   3   7        0.00       -5.90      4.94 o 
  -3   3   7       63.72       82.85     10.10 o 
  -2   3   7      647.96      525.21     30.62 o 
  -1   3   7      203.75      191.64     13.90 o 
   0   3   7     2620.14     2956.20    161.90 o 
   1   3   7     2479.62     2638.91    144.84 o 
   2   3   7        2.75       -5.70      3.85 o 
   3   3   7       94.21      109.94     12.04 o 
   4   3   7     2801.60     3273.47    179.05 o 
   5   3   7       45.30       32.33      6.37 o 
   6   3   7     2592.78     3186.25    174.98 o 
   7   3   7      278.38      312.62     21.41 o 
   8   3   7       13.20        1.24      7.11 o 
   9   3   7     2377.71     2649.96    146.80 o 
  10   3   7       14.80        0.90     10.14 o 
  11   3   7     1516.13     1699.89     96.72 o 
  12   3   7        0.70        9.35     10.87 o 
  13   3   7       60.33       52.46     19.26 o 
  14   3   7        1.83        3.47     29.43 o 
 -11   4   7       10.48       -0.58     17.37 o 
 -10   4   7        0.62      -14.25     16.05 o 
  -9   4   7      237.98      252.82     30.25 o 
  -8   4   7        7.91       -7.55     12.66 o 
  -7   4   7       12.99       -3.15     11.94 o 
  -6   4   7       36.84       27.57     12.27 o 
  -5   4   7      509.32      503.27     41.65 o 
  -4   4   7       82.92       69.05     17.87 o 
  -3   4   7      122.36      107.05     10.08 o 
  -2   4   7       85.02       71.56      8.04 o 
  -1   4   7     1710.89     1822.38    100.90 o 
   0   4   7      151.03      128.04     10.59 o 
   1   4   7       54.27       52.23      6.73 o 
   2   4   7      930.52      885.13     50.07 o 
   3   4   7        6.13        1.25      5.36 o 
   4   4   7     1619.47     1804.82     99.98 o 
   5   4   7      100.13      116.02     10.56 o 
   6   4   7      274.08      302.43     20.41 o 
   7   4   7       38.66       31.84      7.56 o 
   8   4   7        3.70       -2.43      7.31 o 
   9   4   7      489.93      491.97     31.77 o 
  10   4   7        2.20      -13.63      8.88 o 
  11   4   7       47.58       47.46     11.80 o 
  12   4   7        7.90        9.31     11.21 o 
  13   4   7       11.79        3.21     16.49 o 
  14   4   7       10.85      -45.88     29.28 o 
 -11   5   7       23.53       13.61     38.63 o 
 -10   5   7        3.29      -32.18     16.09 o 
  -9   5   7       16.52        2.90     15.98 o 
  -8   5   7       21.06       11.46     14.32 o 
  -7   5   7        1.51        5.65     12.62 o 
  -6   5   7       60.37       35.27     13.07 o 
  -5   5   7       46.89       45.57     12.94 o 
  -4   5   7       11.87        4.64      6.63 o 
  -3   5   7        9.35        8.35      5.92 o 
  -2   5   7     2297.23     2563.70    141.46 o 
  -1   5   7      894.71      938.25     53.34 o 
   0   5   7      903.86     1003.01     56.61 o 
   1   5   7     1082.35     1171.75     65.66 o 
   2   5   7      248.56      237.57     22.90 o 
   3   5   7       19.94        6.30      4.79 o 
   4   5   7      585.01      751.58     43.11 o 
   5   5   7      155.97      205.49     15.38 o 
   6   5   7     1334.85     1571.89     87.94 o 
   7   5   7       51.89       49.84      8.50 o 
   8   5   7      213.88      239.49     19.17 o 
   9   5   7      279.82      317.24     25.57 o 
  10   5   7       48.90       39.65     10.74 o 
  11   5   7      276.35      373.16     28.25 o 
  12   5   7       24.35        9.87     11.67 o 
  13   5   7        0.61      -18.30     16.14 o 
  14   5   7        0.90       -4.37     18.39 o 
 -11   6   7        6.54       -3.22     19.86 o 
 -10   6   7      284.10      285.03     50.41 o 
  -9   6   7      113.18       73.80     19.70 o 
  -8   6   7      506.51      688.61    140.73 o 
  -7   6   7       57.29       23.42     15.36 o 
  -6   6   7      241.31      278.82     29.02 o 
  -5   6   7       76.58       88.03     16.18 o 
  -4   6   7        0.12       -9.11      6.44 o 
  -3   6   7        4.33       -4.61      6.15 o 
  -2   6   7      206.98      182.85     14.69 o 
  -1   6   7        0.41       -3.44      5.49 o 
   0   6   7       53.64       47.30      7.30 o 
   1   6   7     3464.29     3887.06    212.87 o 
   2   6   7      615.85      574.90     33.63 o 
   3   6   7       74.78       52.73      7.88 o 
   4   6   7     1173.81     1416.24     79.00 o 
   5   6   7        9.64       18.74      6.03 o 
   6   6   7       77.66       97.07     10.48 o 
   7   6   7        2.94        6.48      6.71 o 
   8   6   7      215.77      302.92     22.88 o 
   9   6   7      111.38      128.13     28.92 o 
  10   6   7       71.75       52.27     13.33 o 
  11   6   7        1.62       -7.34      9.91 o 
  12   6   7       26.45       18.04     11.68 o 
  13   6   7        0.59      -12.04     16.97 o 
  14   6   7      167.68      209.62     29.37 o 
 -10   7   7       10.81      -11.11     18.71 o 
  -9   7   7      115.66      123.13     24.60 o 
  -8   7   7        0.05      -17.80     25.13 o 
  -7   7   7       21.84        1.07     14.48 o 
  -6   7   7       47.39       22.59     13.52 o 
  -5   7   7       63.11       43.48      9.67 o 
  -4   7   7       24.58       15.47      7.90 o 
  -3   7   7        4.19        1.52      6.97 o 
  -2   7   7       73.10       47.39      8.35 o 
  -1   7   7      102.97      110.16     29.45 o 
   0   7   7      285.09      275.46     22.44 o 
   1   7   7      232.63      225.10     20.29 o 
   2   7   7      165.21      147.90     21.34 o 
   3   7   7     2063.46     2133.67    118.14 o 
   4   7   7        1.00        5.51      5.22 o 
   5   7   7        1.33       -5.91      5.24 o 
   6   7   7      270.33      287.09     24.70 o 
   7   7   7      118.01      138.40     19.03 o 
   8   7   7        0.22        1.97     11.24 o 
   9   7   7     1596.88     1677.13     95.11 o 
  10   7   7       19.40        7.95     10.34 o 
  11   7   7       13.45      -10.17     11.90 o 
  12   7   7        2.78       -9.84     11.63 o 
  13   7   7        0.61      -10.53     17.05 o 
  14   7   7        7.97       -1.34     23.32 o 
 -10   8   7       56.53       72.90     68.14 o 
  -9   8   7       13.75        2.54     26.11 o 
  -8   8   7        6.36       11.32     17.09 o 
  -7   8   7       12.29       -8.24     14.50 o 
  -6   8   7        6.87      -17.64     14.49 o 
  -5   8   7      291.72      316.27     35.70 o 
  -4   8   7       88.85       83.95     11.63 o 
  -3   8   7       24.42       12.71      7.82 o 
  -2   8   7        5.32        1.23     11.07 o 
  -1   8   7      270.08      280.63     20.28 o 
   0   8   7      384.62      357.68     23.09 o 
   1   8   7      295.36      307.52     21.89 o 
   2   8   7      546.11      488.42     36.39 o 
   3   8   7       65.98       51.38     10.83 o 
   4   8   7      317.36      346.00     29.61 o 
   5   8   7       11.45        0.79      5.61 o 
   6   8   7      316.81      352.09     24.02 o 
   7   8   7      128.56       96.26     11.53 o 
   8   8   7      851.89      887.92     63.71 o 
   9   8   7       19.81       11.06     10.50 o 
  10   8   7        9.67        2.61     10.12 o 
  11   8   7      789.93      725.91     54.21 o 
  12   8   7        3.88      -12.83     13.28 o 
  13   8   7        6.10        1.51     22.34 o 
  14   8   7       27.28       -8.00     26.41 o 
  -9   9   7       69.97       94.93     23.99 o 
  -8   9   7       13.60        3.17     17.67 o 
  -7   9   7        5.48      -23.91     14.56 o 
  -6   9   7      198.30      173.95     31.47 o 
  -5   9   7      684.10      686.43     41.98 o 
  -4   9   7      703.44      741.70     44.68 o 
  -3   9   7        5.48       -5.71      7.70 o 
  -2   9   7      255.55      253.68     19.79 o 
  -1   9   7      486.93      460.47     28.66 o 
   0   9   7      332.10      340.78     37.78 o 
   1   9   7      128.69       94.57     13.84 o 
   2   9   7       25.70       21.70      9.16 o 
   3   9   7      885.47      782.42     55.92 o 
   4   9   7      348.06      400.81     39.62 o 
   5   9   7      640.40      607.55     45.14 o 
   6   9   7        0.55        0.95      9.76 o 
   7   9   7        0.52      -15.18     10.41 o 
   8   9   7        3.08       -7.65     10.28 o 
   9   9   7      731.84      731.48     54.31 o 
  10   9   7      134.03      114.93     18.99 o 
  11   9   7       58.64       48.72     25.81 o 
  12   9   7        0.05      -16.45     13.97 o 
  13   9   7       66.22       67.91     27.32 o 
  -9  10   7      134.85      135.99     26.59 o 
  -8  10   7        0.26      -15.19     30.71 o 
  -7  10   7        6.89        6.40     16.02 o 
  -6  10   7       12.05        6.64     15.21 o 
  -5  10   7     1955.46     2450.16    136.97 o 
  -4  10   7       13.63       -8.02      9.49 o 
  -3  10   7       10.64        1.39      8.50 o 
  -2  10   7      173.81      196.44     25.60 o 
  -1  10   7       10.02        0.20      9.65 o 
   0  10   7       18.83       10.80      9.69 o 
   1  10   7      350.49      385.56     33.81 o 
   2  10   7      156.56      163.31     19.12 o 
   3  10   7     3029.99     3312.42    221.33 o 
   4  10   7     1421.17     1398.61     96.63 o 
   5  10   7        8.70       -1.44      9.91 o 
   6  10   7      910.77      936.41     67.18 o 
   7  10   7       20.31        7.42     11.02 o 
   8  10   7        2.26       -9.35     14.87 o 
   9  10   7      525.05      496.33     44.07 o 
  10  10   7        8.26       -5.88     16.68 o 
  11  10   7      293.48      273.36     30.25 o 
  12  10   7        0.26        9.90     27.32 o 
  13  10   7        0.14      -32.45     24.60 o 
  -8  11   7       23.92        0.30     20.22 o 
  -6  11   7       22.40       39.09     20.83 o 
  -5  11   7       13.98        7.93     14.08 o 
  -4  11   7       63.75       62.26     14.78 o 
  -3  11   7       64.26       55.74     14.78 o 
  -2  11   7      275.05      309.52     29.88 o 
  -1  11   7       61.06       69.68     14.44 o 
   0  11   7       19.86       15.37     10.99 o 
   1  11   7       51.06       40.16     11.84 o 
   2  11   7       20.58       12.90     10.53 o 
   3  11   7     1397.86     1447.57    100.31 o 
   4  11   7       46.19       45.85     12.74 o 
   5  11   7       25.42       15.52     14.71 o 
   6  11   7      395.28      506.23     46.03 o 
   7  11   7        7.50        6.10     11.61 o 
   8  11   7      352.53      407.77     37.53 o 
   9  11   7       14.09        8.26     14.79 o 
  10  11   7       94.26       49.76     17.34 o 
  11  11   7       33.39       13.03     15.49 o 
  12  11   7        0.23       -2.21     15.98 o 
  -7  12   7        5.12      -26.71     22.18 o 
  -6  12   7       26.73       17.36     22.03 o 
  -5  12   7      110.94      102.65     45.88 o 
  -4  12   7        5.60       -7.07     13.55 o 
  -3  12   7      222.76      247.87     69.27 o 
  -2  12   7       50.20       23.17     24.45 o 
  -1  12   7       26.48       15.64     12.58 o 
   0  12   7        1.53       -3.69     10.97 o 
   1  12   7       54.97       50.23     26.18 o 
   2  12   7      105.30       99.29     16.75 o 
   3  12   7        4.15       -4.34     12.98 o 
   4  12   7       20.02        9.57     11.39 o 
   5  12   7      919.74      868.98     63.49 o 
   6  12   7      960.97      841.88     61.94 o 
   7  12   7       35.16       49.48     18.94 o 
   8  12   7      447.55      561.63     91.53 o 
   9  12   7        0.25       -5.39     13.87 o 
  10  12   7        8.22      -10.77     14.39 o 
  11  12   7      227.57      323.65     43.69 o 
  -6  13   7       30.38       18.56     24.60 o 
  -5  13   7       24.81       15.79     16.00 o 
  -4  13   7       51.09       30.99     16.00 o 
  -3  13   7        4.45       -9.96     19.02 o 
  -2  13   7       41.36       33.41     14.59 o 
  -1  13   7        2.30       17.86     15.54 o 
   0  13   7      462.17      482.50     41.99 o 
   1  13   7      148.87      217.69     50.48 o 
   2  13   7       30.98       29.82     13.28 o 
   3  13   7      120.54      124.33     19.37 o 
   4  13   7        2.56       14.05     13.81 o 
   5  13   7        0.92       -4.85     14.87 o 
   6  13   7        3.60        5.65     12.20 o 
   7  13   7        7.91       25.39     14.74 o 
   8  13   7       20.47       15.58     14.71 o 
   9  13   7      131.66      112.22     21.01 o 
  10  13   7       68.08       34.75     18.01 o 
  11  13   7       56.13       50.93     34.26 o 
  -5  14   7        4.95      -20.37     22.49 o 
  -4  14   7       43.57       63.83     19.20 o 
  -3  14   7       16.69       15.02     15.61 o 
  -2  14   7       28.57       -1.81     14.60 o 
  -1  14   7       19.53       21.47     14.70 o 
   0  14   7       52.62       33.28     15.23 o 
   1  14   7       63.86       65.43     16.69 o 
   2  14   7       23.10       22.32     13.67 o 
   3  14   7       27.61        5.29     13.54 o 
   4  14   7       80.55       51.89     15.36 o 
   5  14   7       81.41       64.42     17.98 o 
   6  14   7       15.75       13.43     14.08 o 
   7  14   7        7.34        8.34     15.30 o 
   8  14   7       20.26       30.08     16.97 o 
   9  14   7       23.51      -13.67     26.11 o 
  10  14   7        0.38       -1.30     17.79 o 
  -4  15   7        0.03       -2.15     17.82 o 
  -3  15   7       39.74       51.55     18.12 o 
  -2  15   7       37.24       33.01     24.90 o 
  -1  15   7       21.31       11.43     16.15 o 
   0  15   7       54.32       44.14     17.82 o 
   1  15   7       10.15        1.58     17.20 o 
   2  15   7       19.51        4.79     14.13 o 
   3  15   7       19.08        5.91     13.94 o 
   4  15   7       27.54        4.54     14.70 o 
   5  15   7        3.39      -15.66     13.62 o 
   6  15   7       18.37        4.01     15.45 o 
   7  15   7        0.03      -14.30     14.83 o 
   8  15   7        2.93       -1.55     18.27 o 
  -1  16   7       14.67        0.60     17.39 o 
   0  16   7      205.44      190.17     52.90 o 
   1  16   7        6.76      -12.27     16.70 o 
   2  16   7       84.80       67.80     19.38 o 
   3  16   7      211.03      197.46     46.71 o 
   4  16   7        1.95        3.62     14.91 o 
   5  16   7      158.36      204.12     27.78 o 
   6  16   7       41.65       48.39     18.07 o 
  -1 -12   8        0.01        3.47     24.45 o 
   0 -12   8       71.05       97.34     33.96 o 
   1 -12   8       27.54       22.34     28.22 o 
   2 -12   8      143.36      134.62     36.97 o 
   3 -12   8      163.88      155.14     40.14 o 
   4 -12   8       91.11      105.19     35.62 o 
  -4 -11   8        2.92       14.06     18.83 o 
  -3 -11   8        4.57       -1.51     23.09 o 
  -2 -11   8        0.22       10.41     25.96 o 
  -1 -11   8       48.95       36.52     25.51 o 
   0 -11   8        8.68       -6.04     23.24 o 
   1 -11   8      120.98      160.88     37.43 o 
   2 -11   8      100.31      150.01     34.71 o 
   3 -11   8       16.12        2.87     22.79 o 
   4 -11   8      129.02      133.28     33.20 o 
   5 -11   8        1.72        3.22     17.64 o 
   6 -11   8      146.70      211.42     31.77 o 
  -6 -10   8       12.18        7.55     27.32 o 
  -5 -10   8      260.55      274.97     45.43 o 
  -4 -10   8       75.93       90.67     19.67 o 
  -3 -10   8        7.29       -6.10     12.13 o 
  -2 -10   8      195.58      211.74     21.34 o 
  -1 -10   8        3.89      -13.47     14.30 o 
   0 -10   8        0.14      -16.57     13.32 o 
   1 -10   8        8.99       -2.43     14.03 o 
   2 -10   8       47.87       53.48     16.38 o 
   3 -10   8       36.44       36.45     17.78 o 
   4 -10   8        0.91      -13.82     16.15 o 
   5 -10   8      338.64      447.83     42.95 o 
   6 -10   8      711.06      909.43     70.31 o 
   7 -10   8       18.42       18.17     18.78 o 
   8 -10   8        0.27        1.74     18.99 o 
  -7  -9   8       15.77       19.08     18.19 o 
  -6  -9   8       79.33       73.81     20.49 o 
  -5  -9   8      109.25      120.81     22.41 o 
  -4  -9   8        6.86       21.44     17.96 o 
  -3  -9   8        1.73      -13.99     11.08 o 
  -2  -9   8        3.62       -1.38     11.16 o 
  -1  -9   8        5.51       -1.32     10.53 o 
   0  -9   8        1.71       -1.60     12.63 o 
   1  -9   8        7.81       -1.38     12.65 o 
   2  -9   8       96.98      109.86     19.61 o 
   3  -9   8      222.86      266.81     30.00 o 
   4  -9   8       31.87       17.12     14.67 o 
   5  -9   8       79.85       74.72     19.31 o 
   6  -9   8      347.64      350.55     36.39 o 
   7  -9   8       11.72       20.33     16.56 o 
   8  -9   8       25.13       16.29     18.14 o 
   9  -9   8        0.29       46.04     25.28 o 
  -8  -8   8       30.64       16.83     19.14 o 
  -7  -8   8        1.33        3.61     16.22 o 
  -6  -8   8       11.69       14.57     15.77 o 
  -5  -8   8        1.07       -3.18     40.07 o 
  -4  -8   8       92.80       89.24     15.20 o 
  -3  -8   8       19.29       13.18     10.46 o 
  -2  -8   8       41.90       19.42     11.14 o 
  -1  -8   8        0.84      -10.52      9.15 o 
   0  -8   8      183.48      178.10     17.31 o 
   1  -8   8       96.27       81.92     18.19 o 
   2  -8   8        1.79      -18.86     11.41 o 
   3  -8   8      939.18      949.33     70.57 o 
   4  -8   8       33.47       27.05     13.97 o 
   5  -8   8      130.97      127.87     21.24 o 
   6  -8   8       80.89       85.25     17.64 o 
   7  -8   8      195.86      299.84     32.76 o 
   8  -8   8       61.15       51.60     18.13 o 
   9  -8   8       16.62       11.68     19.39 o 
  10  -8   8        5.47      -34.50     17.25 o 
  -8  -7   8        6.26       -4.47     22.26 o 
  -7  -7   8       28.73       15.37     16.27 o 
  -6  -7   8       44.03       44.79     17.81 o 
  -5  -7   8       83.03       70.05     17.06 o 
  -4  -7   8        6.38       -3.99     10.21 o 
  -3  -7   8      145.21      121.10     15.39 o 
  -2  -7   8       61.81       76.23     12.33 o 
  -1  -7   8       73.34       85.19     12.35 o 
   0  -7   8      329.91      374.74     27.11 o 
   1  -7   8      405.85      437.45     39.29 o 
   2  -7   8      179.10      183.57     21.77 o 
   3  -7   8       51.25       37.90     13.03 o 
   4  -7   8       57.03       74.79     27.84 o 
   5  -7   8       91.50       93.91     17.66 o 
   6  -7   8        0.00        8.90     14.56 o 
   7  -7   8        2.68       -5.72     13.53 o 
   8  -7   8       20.74        8.19     18.64 o 
   9  -7   8        4.56      -14.18     15.41 o 
  10  -7   8       16.64       16.49     17.81 o 
  11  -7   8        4.17       -2.86     20.23 o 
  -9  -6   8       25.28      -18.50     17.51 o 
  -8  -6   8        4.11      -14.54     15.10 o 
  -7  -6   8      109.35       90.18     18.97 o 
  -6  -6   8       46.67       29.58     15.08 o 
  -5  -6   8      121.16      156.43     21.24 o 
  -4  -6   8        7.67       -5.09      9.18 o 
  -3  -6   8        8.99       -8.18      8.83 o 
  -2  -6   8       20.01       -4.36     10.57 o 
  -1  -6   8       28.30        9.74     13.50 o 
   0  -6   8       24.57        9.58     11.01 o 
   1  -6   8      157.93      136.99     14.67 o 
   2  -6   8        3.42       10.25      7.68 o 
   3  -6   8        6.73       -7.37      9.86 o 
   4  -6   8      105.76      101.51     23.69 o 
   5  -6   8        0.00       -7.43     10.56 o 
   6  -6   8       75.67       95.93     25.05 o 
   7  -6   8      150.99      136.36     21.96 o 
   8  -6   8       56.93       35.56     14.50 o 
   9  -6   8       24.62        2.01     14.03 o 
  10  -6   8       53.31       20.78     15.49 o 
  11  -6   8       47.11       34.27     18.91 o 
  12  -6   8        0.64        6.13     19.58 o 
 -10  -5   8       65.50       34.74     19.54 o 
  -9  -5   8        4.57      -29.77     14.88 o 
  -8  -5   8       42.04       14.43     15.53 o 
  -7  -5   8      165.36      183.37     24.12 o 
  -6  -5   8      115.56       89.62     17.66 o 
  -5  -5   8      143.43      113.98     18.14 o 
  -4  -5   8       48.33       34.01     10.26 o 
  -3  -5   8      431.10      472.25     31.42 o 
  -2  -5   8        0.08       -7.90      7.55 o 
  -1  -5   8      651.26      685.96     41.09 o 
   0  -5   8     1035.43     1080.89     62.18 o 
   1  -5   8        1.51       -2.94      6.49 o 
   2  -5   8      260.82      267.39     19.49 o 
   3  -5   8       74.44       59.11     10.51 o 
   4  -5   8       99.96       82.00     14.62 o 
   5  -5   8      804.88      831.09     61.45 o 
   6  -5   8       38.29        9.99     10.89 o 
   7  -5   8        8.85        4.05     11.61 o 
   8  -5   8       17.88        5.76     12.91 o 
   9  -5   8        5.66       -3.54     13.64 o 
  10  -5   8        4.61       -0.20     13.24 o 
  11  -5   8      544.61      532.15     48.60 o 
  12  -5   8        3.43      -27.96     17.34 o 
 -10  -4   8       79.60       61.13     21.16 o 
  -9  -4   8        1.55       -1.76     15.29 o 
  -8  -4   8       60.43       63.22     17.68 o 
  -7  -4   8       13.17       18.31     13.81 o 
  -6  -4   8       18.92       -1.90     14.49 o 
  -5  -4   8      458.49      542.85     44.98 o 
  -4  -4   8      170.14      157.26     15.63 o 
  -3  -4   8       86.73       70.80     10.74 o 
  -2  -4   8      106.57      103.26     11.90 o 
  -1  -4   8       61.68       39.66      8.59 o 
   0  -4   8      559.46      533.86     32.43 o 
   1  -4   8        5.06        1.60      5.97 o 
   2  -4   8        5.29       -1.70      7.66 o 
   3  -4   8      270.83      273.43     45.80 o 
   4  -4   8      479.45      530.90     48.82 o 
   5  -4   8        7.00        7.03     10.03 o 
   6  -4   8        0.00        4.02     10.16 o 
   7  -4   8       87.46       76.91     15.32 o 
   8  -4   8       78.41       69.04     15.07 o 
   9  -4   8        0.23        0.64     11.86 o 
  10  -4   8      102.82      115.92     19.31 o 
  11  -4   8       21.85       19.52     33.73 o 
  12  -4   8        0.12      -31.77     15.88 o 
  13  -4   8       25.71       29.11     20.89 o 
 -10  -3   8       20.18      -20.47     25.28 o 
  -9  -3   8       14.17       -9.08     19.69 o 
  -8  -3   8       18.61        0.98     22.11 o 
  -7  -3   8       58.33       43.34     14.38 o 
  -6  -3   8       55.05       44.40     16.15 o 
  -5  -3   8      293.48      333.01     31.28 o 
  -4  -3   8       37.17       24.24      8.80 o 
  -3  -3   8       44.37       40.23      8.91 o 
  -2  -3   8      333.26      367.41     24.53 o 
  -1  -3   8       40.15       25.20      7.42 o 
   0  -3   8      152.28      151.39     17.07 o 
   1  -3   8        0.43      -10.39      5.19 o 
   2  -3   8        4.21       -3.21      5.02 o 
   3  -3   8       11.16       -5.43      7.68 o 
   4  -3   8      211.71      234.86     23.25 o 
   5  -3   8     2772.84     3068.35    210.38 o 
   6  -3   8       67.56       63.66     12.63 o 
   7  -3   8       15.31        4.78     10.03 o 
   8  -3   8       13.57       -1.15     10.19 o 
   9  -3   8       57.73       28.39     14.56 o 
  10  -3   8      109.94       77.90     16.49 o 
  11  -3   8        6.05      -14.19     13.12 o 
  12  -3   8        0.13        8.07     18.41 o 
  13  -3   8        3.32       -7.01     18.90 o 
 -11  -2   8      114.63       70.64     27.54 o 
 -10  -2   8      221.18      179.40     32.30 o 
  -9  -2   8       79.26       95.80     19.56 o 
  -8  -2   8       47.82       20.98     15.10 o 
  -7  -2   8      392.09      422.15     66.03 o 
  -6  -2   8      140.05      107.39     17.28 o 
  -5  -2   8      128.09      169.44     31.16 o 
  -4  -2   8      223.54      253.46     21.47 o 
  -3  -2   8       34.55       37.21      9.05 o 
  -2  -2   8     1273.53     1298.28     73.37 o 
  -1  -2   8      360.23      313.13     25.25 o 
   0  -2   8      299.06      291.80     19.94 o 
   1  -2   8        6.42      -10.56      5.28 o 
   2  -2   8     1002.87     1242.19     87.26 o 
   3  -2   8      443.38      420.13     32.56 o 
   4  -2   8     1361.60     1362.77     95.27 o 
   5  -2   8      709.55      711.07     52.34 o 
   6  -2   8       46.36       24.11     10.87 o 
   7  -2   8       38.07       31.02     10.80 o 
   8  -2   8        0.05       -5.95      9.67 o 
   9  -2   8        0.77       -3.90     10.54 o 
  10  -2   8      235.92      208.70     25.12 o 
  11  -2   8       32.65       -2.07     13.28 o 
  12  -2   8       46.39       18.28     16.67 o 
  13  -2   8       16.98        1.73     20.60 o 
  14  -2   8        8.75      -44.22     27.62 o 
 -11  -1   8      125.81      128.34     25.20 o 
 -10  -1   8       91.51       98.77     22.17 o 
  -9  -1   8      302.64      387.11     64.74 o 
  -8  -1   8      146.17      179.16     24.00 o 
  -7  -1   8       56.98       38.16     15.24 o 
  -6  -1   8      270.20      312.66     30.38 o 
  -5  -1   8        3.36        6.78      9.98 o 
  -4  -1   8       90.74       69.92     13.42 o 
  -3  -1   8       77.79       52.42     11.18 o 
  -2  -1   8      916.29      843.89     48.29 o 
  -1  -1   8       54.71       47.30      7.53 o 
   0  -1   8      550.38      563.25     32.91 o 
   1  -1   8      219.18      191.00     14.08 o 
   2  -1   8      546.83      550.76     40.67 o 
   3  -1   8       26.42       39.34     21.35 o 
   4  -1   8       24.71       38.66      9.04 o 
   5  -1   8      200.00      171.21     18.04 o 
   6  -1   8      124.83      116.82     15.08 o 
   7  -1   8        0.50      -14.88      7.86 o 
   8  -1   8       23.28       19.44     10.12 o 
   9  -1   8       43.99       17.41     11.51 o 
  10  -1   8       72.86       30.71     12.82 o 
  11  -1   8       52.97       30.90     14.57 o 
  12  -1   8        0.03      -24.84     13.77 o 
  13  -1   8        1.10      -27.66     15.51 o 
  14  -1   8        0.47      -20.37     25.05 o 
 -11   0   8        6.07      -27.29     17.50 o 
 -10   0   8       25.73        8.95     16.27 o 
  -9   0   8      123.43      131.38     22.76 o 
  -8   0   8       30.20        5.88     13.23 o 
  -7   0   8        1.27       -6.76     11.17 o 
  -6   0   8      145.57      148.65     19.94 o 
  -5   0   8      703.88      733.65     54.54 o 
  -4   0   8       13.73        9.03      6.69 o 
  -3   0   8       14.90        7.76      5.80 o 
  -2   0   8      128.42       96.61     14.41 o 
  -1   0   8      330.35      283.13     32.80 o 
   0   0   8     7253.88     7738.67    421.08 o 
   1   0   8     1770.02     1827.85    100.52 o 
   2   0   8      920.02      848.16     48.02 o 
   3   0   8      159.09      133.22     23.24 o 
   4   0   8        4.24      -10.61      6.01 o 
   5   0   8        3.16       -2.26      6.82 o 
   6   0   8      274.76      243.90     22.88 o 
   7   0   8        1.72      -11.41      7.62 o 
   8   0   8       81.68       55.60     16.60 o 
   9   0   8       75.68       63.92     13.96 o 
  10   0   8        7.99      -10.47     10.88 o 
  11   0   8        0.20      -14.66     11.94 o 
  12   0   8        1.44       -7.16     13.11 o 
  13   0   8        0.07        3.02     21.13 o 
 -11   1   8        0.05      -14.97     33.58 o 
 -10   1   8        0.06      -10.93     17.01 o 
  -9   1   8        3.83      -11.48     13.36 o 
  -8   1   8      288.68      271.53     29.72 o 
  -7   1   8      292.45      287.59     38.63 o 
  -6   1   8       51.53       35.25     12.56 o 
  -5   1   8      110.66       94.88     15.73 o 
  -4   1   8      145.60      105.64     15.86 o 
  -3   1   8       34.97       11.71      5.95 o 
  -2   1   8       15.53        4.39      5.58 o 
  -1   1   8     2922.15     3134.21    171.94 o 
   0   1   8      512.31      413.88     24.77 o 
   1   1   8        0.00       -9.05      5.23 o 
   2   1   8      598.09      617.42     35.54 o 
   3   1   8      114.51       89.86      8.07 o 
   4   1   8       19.99       27.86      7.48 o 
   5   1   8      132.36       99.21     12.76 o 
   6   1   8       21.67        6.09      6.14 o 
   7   1   8      270.99      246.46     21.56 o 
   8   1   8       15.74        8.30      6.87 o 
   9   1   8      143.98      169.56     25.49 o 
  10   1   8     2074.41     2146.42    149.68 o 
  11   1   8       82.34       38.03     17.96 o 
  12   1   8       15.67      -15.85     17.20 o 
  13   1   8      116.39      122.40     22.75 o 
  14   1   8       19.93        7.55     31.39 o 
 -11   2   8       60.19       67.19     22.12 o 
 -10   2   8        0.77        9.13     16.05 o 
  -9   2   8        8.04      -15.83     14.35 o 
  -8   2   8       15.85       -2.42     13.38 o 
  -7   2   8       10.08       13.54     12.94 o 
  -6   2   8       56.90       42.62     13.45 o 
  -5   2   8        0.87       -8.92      8.95 o 
  -4   2   8      866.11      875.71     63.46 o 
  -3   2   8     1164.86     1170.62     66.00 o 
  -2   2   8      223.25      189.12     14.15 o 
  -1   2   8     2880.58     3114.04    170.93 o 
   0   2   8      471.93      396.61     29.17 o 
   1   2   8     1729.32     1961.04    108.33 o 
   2   2   8     4555.00     5198.54    283.68 o 
   3   2   8       76.19       74.94      8.77 o 
   4   2   8       22.82       23.56      5.25 o 
   5   2   8      551.35      572.69     33.52 o 
   6   2   8       12.89       10.65      5.58 o 
   7   2   8       22.15       11.34      6.22 o 
   8   2   8       98.36       95.88     15.92 o 
   9   2   8        0.32       -7.79      8.74 o 
  10   2   8     5489.00     6465.80    353.96 o 
  11   2   8      347.92      336.70     43.46 o 
  12   2   8        3.68       -1.81     24.98 o 
  13   2   8       15.85        1.59     16.13 o 
  14   2   8       81.14       72.14     33.50 o 
 -11   3   8       38.40       10.91     19.59 o 
 -10   3   8        1.47        2.60     15.88 o 
  -9   3   8       83.58       70.87     19.77 o 
  -8   3   8        0.93      -21.00     16.07 o 
  -7   3   8       95.47       63.06     15.83 o 
  -6   3   8       57.54       32.14     13.28 o 
  -5   3   8      270.59      280.86     48.97 o 
  -4   3   8      440.19      402.59     25.18 o 
  -3   3   8      117.59       82.07     13.06 o 
  -2   3   8      332.84      306.56     19.89 o 
  -1   3   8       44.96       31.57      7.26 o 
   0   3   8      325.51      306.79     19.30 o 
   1   3   8      440.98      452.72     26.89 o 
   2   3   8       88.21       64.87      7.56 o 
   3   3   8      801.90      832.30     47.29 o 
   4   3   8       98.29       77.33      8.44 o 
   5   3   8        1.33       -9.90      4.95 o 
   6   3   8       22.00        8.93      5.61 o 
   7   3   8        1.53       -2.17      5.85 o 
   8   3   8        4.36       15.14      7.60 o 
   9   3   8       13.09        1.63      7.90 o 
  10   3   8      478.82      457.58     35.27 o 
  11   3   8       56.01       42.68     11.26 o 
  12   3   8       20.65        4.83     14.03 o 
  13   3   8      245.96      290.55     31.75 o 
  14   3   8       10.03        7.39     28.67 o 
 -11   4   8       21.39       -3.63     19.38 o 
 -10   4   8        6.01       -4.27     16.79 o 
  -9   4   8       40.49       20.64     16.41 o 
  -8   4   8      481.51      584.35    115.07 o 
  -7   4   8       27.77       23.49     14.14 o 
  -6   4   8       13.58       -1.27     11.24 o 
  -5   4   8       28.09       10.35     10.56 o 
  -4   4   8        0.28       -7.32      5.99 o 
  -3   4   8      158.99      206.57     16.02 o 
  -2   4   8      156.90      164.79     13.37 o 
  -1   4   8       37.12       32.88      6.39 o 
   0   4   8      142.69      104.63     12.74 o 
   1   4   8      691.77      702.40     40.48 o 
   2   4   8      564.90      594.80     34.57 o 
   3   4   8      133.33      124.09     10.87 o 
   4   4   8      907.94      922.54     52.33 o 
   5   4   8     2427.90     2739.91    150.88 o 
   6   4   8       10.50        0.37      5.78 o 
   7   4   8       10.10        1.39      6.38 o 
   8   4   8      360.72      404.01     27.21 o 
   9   4   8       98.29      100.76     12.71 o 
  10   4   8     2098.19     2451.25    164.76 o 
  11   4   8      120.34       95.49     14.31 o 
  12   4   8       53.72       28.91     12.09 o 
  13   4   8       15.88       12.98     15.90 o 
  14   4   8        2.44      -23.85     29.28 o 
 -10   5   8        2.33      -17.44     24.52 o 
  -9   5   8       25.15        7.41     16.53 o 
  -8   5   8      347.48      422.68     43.69 o 
  -7   5   8      279.30      342.42     34.43 o 
  -6   5   8      120.43       86.73     19.77 o 
  -5   5   8       34.60       28.45     13.02 o 
  -4   5   8       10.05       -1.38      6.76 o 
  -3   5   8      245.70      256.78     18.52 o 
  -2   5   8      332.81      324.04     20.88 o 
  -1   5   8     1400.22     1301.61     73.15 o 
   0   5   8       91.51       84.14      9.14 o 
   1   5   8     2942.74     3428.85    188.12 o 
   2   5   8      558.34      510.05     30.31 o 
   3   5   8      889.04      854.53     48.75 o 
   4   5   8      739.63      766.94     44.10 o 
   5   5   8      152.45      151.95     17.60 o 
   6   5   8       11.75       10.19      6.33 o 
   7   5   8       26.78        4.67      6.61 o 
   8   5   8      205.68      214.94     17.74 o 
   9   5   8       47.64       29.64      9.56 o 
  10   5   8      105.85       82.29     41.13 o 
  11   5   8      419.99      519.70     35.76 o 
  12   5   8        1.96      -17.56     12.85 o 
  13   5   8       23.82       12.03     12.75 o 
  14   5   8        0.07       22.49     29.43 o 
 -10   6   8      122.84      119.95     26.27 o 
  -9   6   8      323.84      413.29     42.16 o 
  -8   6   8      220.27      262.72     32.10 o 
  -7   6   8      108.32      109.68     20.52 o 
  -6   6   8      299.72      373.57     35.75 o 
  -5   6   8      126.92       95.35     17.07 o 
  -4   6   8       92.65       88.36     13.05 o 
  -3   6   8        1.46       -0.77      6.45 o 
  -2   6   8      304.07      358.03     23.89 o 
  -1   6   8      600.20      565.28     33.73 o 
   0   6   8      246.24      260.13     18.59 o 
   1   6   8      315.04      315.77     23.42 o 
   2   6   8      446.58      433.21     26.28 o 
   3   6   8        0.87       -6.03      4.82 o 
   4   6   8      260.93      243.07     17.17 o 
   5   6   8      158.06      183.16     15.32 o 
   6   6   8      215.05      234.66     17.84 o 
   7   6   8       15.14        9.56      8.59 o 
   8   6   8       61.85       63.19     10.47 o 
   9   6   8        8.05       -1.17      9.72 o 
  10   6   8       11.16        2.35     10.78 o 
  11   6   8      246.66      222.18     30.67 o 
  12   6   8       55.47       29.93     12.37 o 
  13   6   8        1.95      -10.12     12.16 o 
  14   6   8        5.04      -35.89     17.94 o 
 -10   7   8        0.08      -20.82     19.76 o 
  -9   7   8      159.84      138.40     26.39 o 
  -8   7   8      270.67      384.02     39.51 o 
  -7   7   8       79.83       69.45     19.55 o 
  -6   7   8      595.03      606.87     48.46 o 
  -5   7   8       56.21       49.14     14.51 o 
  -4   7   8        6.51       -3.92      7.93 o 
  -3   7   8       12.14        0.89      7.27 o 
  -2   7   8        0.00       -7.98      6.29 o 
  -1   7   8      301.64      306.63     21.64 o 
   0   7   8      867.59      872.26     50.06 o 
   1   7   8      126.13       90.93      9.86 o 
   2   7   8      732.69      712.14     41.50 o 
   3   7   8      567.21      500.10     30.06 o 
   4   7   8      214.36      191.12     14.71 o 
   5   7   8      296.01      312.14     28.79 o 
   6   7   8        0.54       -5.46      6.23 o 
   7   7   8        0.58      -11.33      6.80 o 
   8   7   8      208.38      201.23     17.71 o 
   9   7   8      136.49      120.60     14.26 o 
  10   7   8        3.02       -0.03     18.64 o 
  11   7   8        6.90        0.70     10.86 o 
  12   7   8        0.20       -9.70     11.41 o 
  13   7   8        3.96      -12.07     12.80 o 
  14   7   8        6.17       -3.30     24.45 o 
  -9   8   8        9.90      -22.65     18.46 o 
  -8   8   8       95.41       74.55     19.93 o 
  -7   8   8      512.66      690.87     64.14 o 
  -6   8   8     1017.99     1223.93     89.49 o 
  -5   8   8      226.42      213.68     35.16 o 
  -4   8   8       18.92       -3.18      8.21 o 
  -3   8   8      364.59      371.14     26.54 o 
  -2   8   8       91.26       87.58     12.47 o 
  -1   8   8      154.68      156.97     14.43 o 
   0   8   8        8.56        0.90      6.74 o 
   1   8   8        4.51       -5.78      6.00 o 
   2   8   8       14.20       13.02      6.35 o 
   3   8   8        7.50        9.27      5.84 o 
   4   8   8      210.68      166.69     16.67 o 
   5   8   8       13.57       11.63      6.63 o 
   6   8   8      301.27      313.90     24.62 o 
   7   8   8       41.38       80.38     11.12 o 
   8   8   8      117.58      101.82     12.73 o 
   9   8   8      130.36      103.50     13.78 o 
  10   8   8      942.46      862.48     62.80 o 
  11   8   8       94.77       75.61     18.49 o 
  12   8   8        0.10      -10.04     13.71 o 
  13   8   8       54.50       43.50     22.64 o 
  14   8   8        9.75        5.73     25.20 o 
  -9   9   8        1.44       -1.41     24.60 o 
  -8   9   8      277.89      385.54     57.80 o 
  -7   9   8      101.65       92.57     20.40 o 
  -6   9   8      158.51      209.17     40.30 o 
  -5   9   8      143.37      140.25     20.84 o 
  -4   9   8      542.18      562.92     35.23 o 
  -3   9   8      296.96      295.23     22.79 o 
  -2   9   8      112.29      121.21     21.45 o 
  -1   9   8      106.04       99.55     12.69 o 
   0   9   8       17.37        3.88      7.00 o 
   1   9   8        8.41        8.76      6.54 o 
   2   9   8        3.46      -12.54      8.09 o 
   3   9   8       48.22       32.05     10.56 o 
   4   9   8      681.99      646.60     47.54 o 
   5   9   8      423.86      470.06     38.72 o 
   6   9   8        6.96        8.71      9.82 o 
   7   9   8        1.68       -4.43     10.12 o 
   8   9   8       44.26       33.41     12.80 o 
   9   9   8       89.59       53.80     14.94 o 
  10   9   8       61.28       19.48     31.99 o 
  11   9   8       72.48       50.18     16.12 o 
  12   9   8      129.93      153.19     34.33 o 
  13   9   8        8.78       -2.98     16.37 o 
  -8  10   8       42.11       41.19     39.09 o 
  -7  10   8        1.78      -19.61     15.94 o 
  -6  10   8       90.64       64.37     25.20 o 
  -5  10   8       64.61       35.67     15.56 o 
  -4  10   8      716.91      731.47     44.56 o 
  -3  10   8      359.77      426.21     44.18 o 
  -2  10   8        0.26      -10.49      9.16 o 
  -1  10   8      275.96      310.12     43.46 o 
   0  10   8      257.59      245.21     37.73 o 
   1  10   8      268.38      314.15     93.19 o 
   2  10   8      101.99       89.26     24.83 o 
   3  10   8      113.48      108.60     20.22 o 
   4  10   8       88.92       57.03     22.26 o 
   5  10   8      360.06      364.44     48.60 o 
   6  10   8      241.28      254.44     26.20 o 
   7  10   8      160.67      153.49     20.16 o 
   8  10   8       18.38        7.63     12.48 o 
   9  10   8        1.10        1.14     13.28 o 
  10  10   8       84.33       70.58     17.88 o 
  11  10   8       15.84       -1.34     14.67 o 
  12  10   8        2.00      -14.28     18.86 o 
  13  10   8      166.60      257.47     45.58 o 
  -8  11   8      168.16      203.14     38.63 o 
  -7  11   8       38.90       -8.30     19.77 o 
  -6  11   8        0.11       -8.30     17.96 o 
  -5  11   8        0.46      -16.15     20.07 o 
  -4  11   8      112.01      112.01     17.65 o 
  -3  11   8       48.93       37.75     13.71 o 
  -2  11   8       47.02       43.71     13.87 o 
  -1  11   8      161.14      136.42     18.87 o 
   0  11   8       23.50       10.26     14.94 o 
   1  11   8       14.30        6.98     10.42 o 
   2  11   8      115.80       94.40     20.00 o 
   3  11   8        0.11       -3.69      9.96 o 
   4  11   8      469.97      528.75     43.70 o 
   5  11   8     1468.82     1436.73    100.05 o 
   6  11   8      245.17      288.67     29.07 o 
   7  11   8        0.39      -11.68     11.47 o 
   8  11   8        0.00        3.21     12.74 o 
   9  11   8        1.96      -13.70     13.00 o 
  10  11   8      129.77      123.56     20.48 o 
  11  11   8        3.95       -9.45     13.71 o 
  12  11   8       50.90       82.43     20.52 o 
  -6  12   8       35.35       18.41     24.15 o 
  -5  12   8       18.35       20.52     20.07 o 
  -4  12   8        9.00       -2.26     13.74 o 
  -3  12   8       13.29       21.21     13.02 o 
  -2  12   8        0.54      -21.49     11.66 o 
  -1  12   8      233.00      172.56     21.78 o 
   0  12   8       23.55       17.82     11.58 o 
   1  12   8        1.60      -11.59     10.29 o 
   2  12   8       15.90       10.75     11.53 o 
   3  12   8       15.98       -1.58     11.47 o 
   4  12   8     1070.25     1009.26     72.19 o 
   5  12   8      280.95      290.59     29.40 o 
   6  12   8      367.64      431.53     49.73 o 
   7  12   8        0.09        8.07     12.97 o 
   8  12   8       46.13       36.79     40.52 o 
   9  12   8        0.68      -21.55     14.34 o 
  10  12   8      104.15      110.93     20.64 o 
  11  12   8       22.37       20.75     16.84 o 
  12  12   8       18.06        6.91     19.02 o 
  -6  13   8       64.21       64.44     27.47 o 
  -5  13   8       18.82       38.48     26.26 o 
  -4  13   8       23.95       23.07     16.01 o 
  -3  13   8       23.34       27.77     22.03 o 
  -2  13   8        1.29       -2.56     13.04 o 
  -1  13   8       92.70       59.54     16.24 o 
   0  13   8       16.99       19.48     13.39 o 
   1  13   8      131.25      163.75     21.86 o 
   2  13   8      347.24      386.38     35.96 o 
   3  13   8       11.10       10.77     11.88 o 
   4  13   8       67.50       45.13     18.71 o 
   5  13   8       26.58       24.22     16.75 o 
   6  13   8       39.66       12.65     16.37 o 
   7  13   8       92.51       63.51     17.01 o 
   8  13   8        4.31       -5.78     13.60 o 
   9  13   8       14.97        3.62     16.26 o 
  10  13   8        1.36       14.80     18.86 o 
  11  13   8        0.81      -10.47     32.07 o 
  -5  14   8        0.13      -31.09     23.24 o 
  -4  14   8       19.91       21.68     18.79 o 
  -3  14   8        1.34      -28.19     14.10 o 
  -2  14   8       70.87       47.55     17.19 o 
  -1  14   8       16.31       -0.72     18.71 o 
   0  14   8       84.50       79.00     26.86 o 
   1  14   8       14.70       13.67     14.13 o 
   2  14   8        6.32       16.83     14.12 o 
   3  14   8       15.99        2.17     15.39 o 
   4  14   8        2.48       10.03     12.86 o 
   5  14   8       29.43       24.68     18.49 o 
   6  14   8       94.06      109.29     19.66 o 
   7  14   8        0.42        5.95     15.69 o 
   8  14   8        0.91       -3.87     17.36 o 
   9  14   8        7.14       15.10     16.31 o 
  10  14   8        3.12       -7.62     17.55 o 
  -3  15   8      122.11      122.17     23.00 o 
  -2  15   8       18.63        6.90     16.67 o 
  -1  15   8       67.20       33.43     18.13 o 
   0  15   8        0.00      -23.62     14.30 o 
   1  15   8       61.24       81.43     18.97 o 
   2  15   8      232.09      243.19     51.69 o 
   3  15   8        6.21        2.51     14.56 o 
   4  15   8        5.07       -6.45     14.59 o 
   5  15   8       17.76       -3.02     15.58 o 
   6  15   8       37.22       53.33     16.89 o 
   7  15   8      106.78       84.55     19.92 o 
   8  15   8        7.38      -14.06     14.91 o 
  -1  16   8        0.94      -11.65     17.53 o 
   0  16   8      125.71      125.14     22.89 o 
   1  16   8       30.18       30.42     18.77 o 
   2  16   8      142.56      171.29     25.44 o 
   3  16   8        3.71        6.05     15.47 o 
   4  16   8       20.12       18.65     16.24 o 
   5  16   8       41.61       57.52     26.11 o 
   6  16   8        0.08      -12.12     16.46 o 
  -2 -11   9       27.94       16.30     28.98 o 
  -1 -11   9        2.46      -27.32     24.00 o 
   0 -11   9       25.65       -9.81     25.35 o 
   1 -11   9       13.19      -21.58     24.75 o 
   2 -11   9        0.62      -28.67     22.94 o 
   3 -11   9        3.12       -4.83     25.20 o 
   4 -11   9       16.69       13.20     19.05 o 
   5 -11   9      352.36      499.19     49.06 o 
  -4 -10   9       86.62      104.11     22.32 o 
  -3 -10   9       21.08       18.49     16.69 o 
  -2 -10   9        1.41      -20.90     15.49 o 
  -1 -10   9       41.97       22.52     17.32 o 
   0 -10   9        8.40      -25.13     14.09 o 
   1 -10   9       30.82      -13.21     14.92 o 
   2 -10   9      192.11      219.14     28.01 o 
   3 -10   9        0.01       10.93     16.01 o 
   4 -10   9       19.09        7.55     16.47 o 
   5 -10   9      812.45      939.88     72.43 o 
   6 -10   9       35.15       37.10     19.33 o 
   7 -10   9        0.27       -5.63     19.19 o 
  -6  -9   9       19.25       29.57     19.34 o 
  -5  -9   9      154.14      165.19     37.35 o 
  -4  -9   9       44.81       46.56     18.75 o 
  -3  -9   9       10.04       -0.16     12.73 o 
  -2  -9   9       44.50       29.81     15.83 o 
  -1  -9   9       32.03        8.10     18.49 o 
   0  -9   9      179.04      203.28     27.77 o 
   1  -9   9       89.92       92.39     24.15 o 
   2  -9   9       52.79       35.35     16.49 o 
   3  -9   9        0.06        8.78     27.09 o 
   4  -9   9      556.65      688.29     54.67 o 
   5  -9   9       22.61        4.76     16.29 o 
   6  -9   9      140.14      185.28     50.03 o 
   7  -9   9       17.98       -1.59     17.55 o 
   8  -9   9       41.67       39.25     20.08 o 
  -7  -8   9       16.96       -2.50     23.01 o 
  -6  -8   9      261.43      294.59     45.05 o 
  -5  -8   9       42.62       57.32     17.55 o 
  -4  -8   9       11.43       10.73     15.23 o 
  -3  -8   9       12.73        4.36     13.83 o 
  -2  -8   9        6.90       -9.82     14.65 o 
  -1  -8   9        8.15        0.91     14.79 o 
   0  -8   9       11.58        0.62     12.89 o 
   1  -8   9       48.25       43.88     15.31 o 
   2  -8   9        6.71      -19.24     11.63 o 
   3  -8   9       18.11        9.85     12.96 o 
   4  -8   9      159.17      184.85     24.28 o 
   5  -8   9      160.24      157.78     25.81 o 
   6  -8   9      170.42      174.20     24.85 o 
   7  -8   9        1.11      -22.52     14.97 o 
   8  -8   9       42.28       67.53     24.68 o 
   9  -8   9        6.11      -14.13     16.75 o 
  10  -8   9        1.91      -35.96     17.98 o 
  -8  -7   9        6.31      -11.67     17.15 o 
  -7  -7   9        0.79       -0.92     16.46 o 
  -6  -7   9      139.97      133.12     26.64 o 
  -5  -7   9       31.16       16.83     14.73 o 
  -4  -7   9       51.90       79.13     17.79 o 
  -3  -7   9       43.05       35.38     11.85 o 
  -2  -7   9        8.14       -0.10      9.80 o 
  -1  -7   9       21.84       15.85      9.93 o 
   0  -7   9        0.46      -14.78     10.51 o 
   1  -7   9      607.07      577.15     45.60 o 
   2  -7   9      147.49      171.05     24.45 o 
   3  -7   9       15.28        2.27     22.34 o 
   4  -7   9      305.33      373.21     35.79 o 
   5  -7   9      183.02      175.75     23.39 o 
   6  -7   9       12.23        8.93     27.39 o 
   7  -7   9        5.20      -11.54     14.13 o 
   8  -7   9        7.16       -5.12     15.15 o 
   9  -7   9       83.42       81.04     21.45 o 
  10  -7   9        5.84      -35.59     29.13 o 
  -8  -6   9        1.34      -18.44     17.62 o 
  -7  -6   9        6.93       -1.84     14.74 o 
  -6  -6   9       45.20       27.48     16.22 o 
  -5  -6   9       33.85        5.17     13.92 o 
  -4  -6   9        9.55       -0.34     14.56 o 
  -3  -6   9       48.63       44.37     12.66 o 
  -2  -6   9        1.00      -11.56      8.98 o 
  -1  -6   9      135.99      119.70     14.05 o 
   0  -6   9      111.85      101.26     13.13 o 
   1  -6   9      177.52      199.03     50.03 o 
   2  -6   9        1.75       -8.87     10.35 o 
   3  -6   9       15.61       -3.02     13.36 o 
   4  -6   9        8.39       -1.65     11.52 o 
   5  -6   9      192.93      201.78     24.38 o 
   6  -6   9       55.44       38.34     17.81 o 
   7  -6   9       14.84       -3.32     23.24 o 
   8  -6   9        0.61       -1.58     13.45 o 
   9  -6   9      331.37      393.15     48.97 o 
  10  -6   9      206.12      158.31     24.62 o 
  11  -6   9       22.12       15.95     40.82 o 
  -9  -5   9        3.71        6.00     17.91 o 
  -8  -5   9       57.69       60.47     38.56 o 
  -7  -5   9        0.15      -16.47     13.51 o 
  -6  -5   9       41.79        0.20     25.43 o 
  -5  -5   9       45.21       25.18     13.79 o 
  -4  -5   9      178.64      214.52     24.68 o 
  -3  -5   9      110.93      127.44     27.41 o 
  -2  -5   9       54.01       67.96     11.73 o 
  -1  -5   9      737.14      776.62     46.28 o 
   0  -5   9      185.20      200.93     21.65 o 
   1  -5   9      109.64       96.78     11.74 o 
   2  -5   9       58.56       34.90     11.44 o 
   3  -5   9       47.93       33.14     12.38 o 
   4  -5   9      105.12       73.84     14.92 o 
   5  -5   9       11.77       -2.62     10.67 o 
   6  -5   9      190.21      175.55     22.27 o 
   7  -5   9       81.27       57.32     20.45 o 
   8  -5   9        0.03       -0.49     13.35 o 
   9  -5   9       40.26       37.21     17.09 o 
  10  -5   9        4.48       -7.65     19.17 o 
  11  -5   9      212.10      189.12     27.91 o 
  12  -5   9      101.00       94.17     36.45 o 
  -9  -4   9       32.85       19.09     30.11 o 
  -8  -4   9       58.46       71.52     19.15 o 
  -7  -4   9       13.24       -5.05     13.66 o 
  -6  -4   9        0.23      -22.76     12.12 o 
  -5  -4   9       60.28       48.22     15.70 o 
  -4  -4   9        0.82      -10.94      9.99 o 
  -3  -4   9       65.89       47.09     10.14 o 
  -2  -4   9       85.42       67.28     11.07 o 
  -1  -4   9        2.29       -9.38      7.17 o 
   0  -4   9      167.30      164.32     15.01 o 
   1  -4   9       72.45       50.31      8.95 o 
   2  -4   9       27.85       18.86      6.80 o 
   3  -4   9        1.47       -6.94      8.53 o 
   4  -4   9       30.26       19.92     10.46 o 
   5  -4   9      129.75      102.34     16.18 o 
   6  -4   9       29.33       24.42     11.89 o 
   7  -4   9      195.75      204.67     23.79 o 
   8  -4   9        0.80       -4.07     11.84 o 
   9  -4   9       12.00       10.46     13.34 o 
  10  -4   9        4.06       21.35     14.50 o 
  11  -4   9       16.53        6.53     15.69 o 
  12  -4   9       95.92      105.27     22.40 o 
 -10  -3   9        0.24      -27.23     26.64 o 
  -9  -3   9       45.68       48.48     19.70 o 
  -8  -3   9       24.64       18.14     15.26 o 
  -7  -3   9        0.64      -19.85     11.99 o 
  -6  -3   9      248.75      274.83     29.19 o 
  -5  -3   9        0.33       -0.67     10.80 o 
  -4  -3   9      972.59      958.50     69.81 o 
  -3  -3   9       55.26       28.76      9.68 o 
  -2  -3   9       30.78       26.03     11.26 o 
  -1  -3   9      795.47      747.75     44.11 o 
   0  -3   9       25.49        3.85     10.05 o 
   1  -3   9       14.37       12.48      6.50 o 
   2  -3   9      349.85      322.28     26.38 o 
   3  -3   9       12.84        1.31      8.41 o 
   4  -3   9      846.90      910.69     66.17 o 
   5  -3   9      854.89      913.88     66.80 o 
   6  -3   9      352.72      471.51     40.22 o 
   7  -3   9       52.10       30.94     12.50 o 
   8  -3   9       22.68       -2.66     11.14 o 
   9  -3   9        0.82       -5.75     12.05 o 
  10  -3   9      168.00      154.07     22.29 o 
  11  -3   9        8.86       -5.62     13.95 o 
  12  -3   9       17.59        4.75     15.69 o 
  13  -3   9        0.01       11.94     18.04 o 
 -10  -2   9      177.68      216.44     33.20 o 
  -9  -2   9      152.92      142.85     25.05 o 
  -8  -2   9      115.09      162.52     24.31 o 
  -7  -2   9       98.53       68.42     17.73 o 
  -6  -2   9       15.27        3.40     11.63 o 
  -5  -2   9       14.71        1.78     11.01 o 
  -4  -2   9      350.32      439.49     48.67 o 
  -3  -2   9       28.03       19.63      7.72 o 
  -2  -2   9      526.73      529.93     32.40 o 
  -1  -2   9      962.98     1003.38     57.38 o 
   0  -2   9      269.02      263.24     18.50 o 
   1  -2   9     1078.15     1083.25     61.55 o 
   2  -2   9       22.34        5.86      7.94 o 
   3  -2   9      605.27      639.12     47.49 o 
   4  -2   9     1599.13     1664.37    116.04 o 
   5  -2   9      161.48      173.96     25.88 o 
   6  -2   9        1.24        9.78      9.71 o 
   7  -2   9       20.11       10.17     10.48 o 
   8  -2   9        1.46      -19.94      9.97 o 
   9  -2   9       74.26       49.36     14.82 o 
  10  -2   9        4.71       -1.96     12.48 o 
  11  -2   9        5.30       -4.93     12.52 o 
  12  -2   9        2.41      -18.44     15.07 o 
  13  -2   9        0.63      -32.17     16.09 o 
 -10  -1   9      182.95      273.53     33.46 o 
  -9  -1   9       23.37       22.91     16.07 o 
  -8  -1   9       69.40       84.47     22.18 o 
  -7  -1   9      322.80      344.99     34.30 o 
  -6  -1   9        0.12      -14.84     10.80 o 
  -5  -1   9       28.66       14.49     10.72 o 
  -4  -1   9        6.37        1.09      9.60 o 
  -3  -1   9      301.71      363.80     26.77 o 
  -2  -1   9      175.07      186.50     15.31 o 
  -1  -1   9      413.65      370.98     23.64 o 
   0  -1   9      259.96      273.81     19.27 o 
   1  -1   9      345.04      304.98     20.60 o 
   2  -1   9      336.34      318.57     33.26 o 
   3  -1   9      409.45      392.58     30.80 o 
   4  -1   9      686.68      686.01     50.30 o 
   5  -1   9       66.44       53.89     11.19 o 
   6  -1   9      221.79      252.80     24.61 o 
   7  -1   9      207.45      187.00     20.82 o 
   8  -1   9       53.54       25.57     11.60 o 
   9  -1   9      135.97      118.67     40.52 o 
  10  -1   9       51.37        9.15     19.02 o 
  11  -1   9       10.61       12.18     13.71 o 
  12  -1   9       40.93       40.89     19.62 o 
  13  -1   9        2.07        9.11     16.96 o 
  14  -1   9        0.04        8.75     27.01 o 
 -10   0   9        1.28      -30.51     15.26 o 
  -9   0   9      137.53      177.44     26.66 o 
  -8   0   9       36.94       27.53     15.28 o 
  -7   0   9        1.44       -2.86     12.01 o 
  -6   0   9      228.37      197.65     23.62 o 
  -5   0   9       44.02       20.70     11.72 o 
  -4   0   9        2.72        1.36      9.30 o 
  -3   0   9      138.25      105.82     11.28 o 
  -2   0   9       31.50       23.41      8.03 o 
  -1   0   9      690.22      647.22     38.02 o 
   0   0   9      101.45       82.69      9.26 o 
   1   0   9     8527.85     9311.66    505.09 o 
   2   0   9       98.55       72.78      8.08 o 
   3   0   9     1617.73     1691.38    117.12 o 
   4   0   9       85.46       87.41     17.58 o 
   5   0   9      261.42      263.73     24.45 o 
   6   0   9      737.15      671.53     49.92 o 
   7   0   9      247.70      187.80     20.75 o 
   8   0   9       55.13       30.56     11.92 o 
   9   0   9        3.48        0.86     19.69 o 
  10   0   9       76.50       68.45     24.68 o 
  11   0   9      186.19      159.60     22.32 o 
  12   0   9        0.48      -15.72     13.43 o 
  13   0   9       11.67       32.38     17.02 o 
  14   0   9       18.97       97.19     33.96 o 
 -10   1   9       43.41       16.64     19.12 o 
  -9   1   9       59.92       44.50     33.88 o 
  -8   1   9       99.32      102.52     19.95 o 
  -7   1   9        2.28       -5.11     12.86 o 
  -6   1   9        0.06        2.98     11.36 o 
  -5   1   9      998.76      962.81     70.23 o 
  -4   1   9      266.79      351.42     31.41 o 
  -3   1   9       10.46        2.36      6.44 o 
  -2   1   9      127.19      103.95     16.93 o 
  -1   1   9      654.64      542.36     32.20 o 
   0   1   9     2748.13     2888.56    158.99 o 
   1   1   9     1624.03     1552.53     86.51 o 
   2   1   9     2775.15     3056.70    167.61 o 
   3   1   9     3527.93     3722.17    203.36 o 
   4   1   9        2.86       -0.04      6.56 o 
   5   1   9      321.90      353.44     28.87 o 
   6   1   9       82.61       73.40     15.39 o 
   7   1   9       35.06       18.95      9.54 o 
   8   1   9       11.32       -3.86      9.39 o 
   9   1   9     4203.61     4738.38    323.09 o 
  10   1   9      325.18      390.88     36.33 o 
  11   1   9      157.43      136.90     20.93 o 
  12   1   9        0.97      -19.22     20.00 o 
  13   1   9       12.27      -11.87     16.20 o 
  14   1   9      198.94      181.86     42.11 o 
 -10   2   9       53.46       44.40     19.47 o 
  -9   2   9        8.01        4.59     40.22 o 
  -8   2   9      144.62      117.12     20.33 o 
  -7   2   9       40.99       25.48     21.66 o 
  -6   2   9      320.22      347.61     33.39 o 
  -5   2   9      107.91       94.18     15.81 o 
  -4   2   9       58.69       45.04     22.18 o 
  -3   2   9      174.70      153.45     16.99 o 
  -2   2   9        0.15      -14.14      7.07 o 
  -1   2   9      734.25      759.22     43.66 o 
   0   2   9      679.15      565.01     33.24 o 
   1   2   9     1378.28     1318.59     73.85 o 
   2   2   9      106.53      135.00     11.32 o 
   3   2   9       15.23       25.27      5.57 o 
   4   2   9      109.60       82.90      8.37 o 
   5   2   9        4.01       -7.41      5.23 o 
   6   2   9       37.56       13.58      5.84 o 
   7   2   9       85.74       88.23      9.99 o 
   8   2   9      551.70      556.49     33.86 o 
   9   2   9      163.99      150.09     19.53 o 
  10   2   9       12.56        9.74     11.43 o 
  11   2   9       71.08       48.88     18.86 o 
  12   2   9      383.35      419.04     39.19 o 
  13   2   9        8.21      -13.61     15.47 o 
  14   2   9        5.95       -7.09     24.75 o 
 -10   3   9       45.00       27.22     19.66 o 
  -9   3   9        0.94      -21.49     15.30 o 
  -8   3   9      112.33      112.78     21.10 o 
  -7   3   9      107.85      100.50     18.22 o 
  -6   3   9        9.73        3.22     12.11 o 
  -5   3   9      284.16      273.58     33.81 o 
  -4   3   9       84.66      104.22     27.84 o 
  -3   3   9      115.72       91.23     10.69 o 
  -2   3   9     1896.13     2068.66    114.77 o 
  -1   3   9      269.33      271.40     18.67 o 
   0   3   9        8.10        4.18      5.41 o 
   1   3   9      182.97      164.46     16.35 o 
   2   3   9      332.41      321.34     20.15 o 
   3   3   9      132.91      131.23     11.28 o 
   4   3   9      297.12      326.57     21.21 o 
   5   3   9     1417.99     1506.10     84.05 o 
   6   3   9      548.54      513.23     30.88 o 
   7   3   9      474.73      446.88     27.67 o 
   8   3   9        1.28       -2.30      7.36 o 
   9   3   9      191.60      194.37     17.33 o 
  10   3   9      101.12       95.33     16.41 o 
  11   3   9      245.30      274.78     28.64 o 
  12   3   9      243.31      209.64     25.95 o 
  13   3   9       11.41       16.91     19.02 o 
  14   3   9       31.40       11.62     24.00 o 
 -10   4   9       15.22       -4.14     19.05 o 
  -9   4   9       69.93       60.68     37.13 o 
  -8   4   9       79.65       64.74     18.14 o 
  -7   4   9      354.07      443.01     50.48 o 
  -6   4   9      537.09      612.34     49.87 o 
  -5   4   9      855.48      911.60     66.90 o 
  -4   4   9      514.75      549.07     42.39 o 
  -3   4   9      239.48      241.88     18.03 o 
  -2   4   9      625.20      660.53     38.91 o 
  -1   4   9        0.04        2.98      5.84 o 
   0   4   9      242.26      264.25     18.68 o 
   1   4   9       36.87       16.98      5.78 o 
   2   4   9      209.85      224.41     18.64 o 
   3   4   9      607.34      643.74     37.52 o 
   4   4   9      871.56      802.05     46.08 o 
   5   4   9      560.67      573.06     33.94 o 
   6   4   9      863.15      916.87     52.69 o 
   7   4   9       65.30       64.26      9.52 o 
   8   4   9        6.43       -2.45      7.19 o 
   9   4   9        1.42      -15.88      7.94 o 
  10   4   9       14.83        3.41      8.91 o 
  11   4   9      121.92      101.89     16.05 o 
  12   4   9      444.86      424.79     48.37 o 
  13   4   9        4.69        7.24     20.52 o 
 -10   5   9      168.31      137.29     36.37 o 
  -9   5   9      398.88      532.12     59.31 o 
  -8   5   9       31.53       19.01     15.94 o 
  -7   5   9      781.59      883.74     67.44 o 
  -6   5   9      362.87      471.47     42.29 o 
  -5   5   9      677.27      700.30     53.49 o 
  -4   5   9      190.19      186.90     21.71 o 
  -3   5   9      124.50      114.97     16.25 o 
  -2   5   9      314.12      344.05     22.15 o 
  -1   5   9      503.22      566.70     33.88 o 
   0   5   9      362.90      336.11     21.41 o 
   1   5   9      275.06      272.68     18.41 o 
   2   5   9      154.63      154.04     12.85 o 
   3   5   9      412.07      336.72     21.23 o 
   4   5   9      434.26      427.13     26.18 o 
   5   5   9      133.60      136.95     12.39 o 
   6   5   9     1240.08     1420.99     80.13 o 
   7   5   9       47.28       22.50      7.75 o 
   8   5   9      213.54      258.71     25.25 o 
   9   5   9      121.28      122.34     14.13 o 
  10   5   9        2.59       -3.04      9.13 o 
  11   5   9      332.16      360.12     34.26 o 
  12   5   9      256.67      243.87     21.89 o 
  13   5   9        7.65       19.77     19.92 o 
 -10   6   9       45.56       30.86     20.99 o 
  -9   6   9        4.57      -14.03     17.37 o 
  -8   6   9        2.32      -32.01     16.00 o 
  -7   6   9       91.68       56.22     17.44 o 
  -6   6   9       83.28       63.83     17.02 o 
  -5   6   9        0.50      -11.17     11.58 o 
  -4   6   9        0.39      -10.60     10.19 o 
  -3   6   9       16.33       14.13      7.46 o 
  -2   6   9      763.18      814.54     47.60 o 
  -1   6   9        0.98        0.12      5.97 o 
   0   6   9       44.00       36.79      8.35 o 
   1   6   9      111.56      101.45     24.13 o 
   2   6   9      181.88      197.92     15.51 o 
   3   6   9       72.84       84.21      9.70 o 
   4   6   9       28.83       23.37      6.79 o 
   5   6   9       20.25       10.59      6.44 o 
   6   6   9      111.79      112.08     13.46 o 
   7   6   9       19.70       14.19      7.51 o 
   8   6   9      791.32      751.27     44.77 o 
   9   6   9       17.44       20.35      9.39 o 
  10   6   9        0.05       -7.38      9.07 o 
  11   6   9      222.35      173.44     39.42 o 
  12   6   9       31.63        3.90     11.00 o 
  13   6   9        0.01        1.66     20.22 o 
  -9   7   9        4.34      -29.44     17.18 o 
  -8   7   9      154.96      203.55     44.67 o 
  -7   7   9      479.64      707.22     60.49 o 
  -6   7   9      555.97      681.02     53.78 o 
  -5   7   9       79.27       36.72     14.80 o 
  -4   7   9       82.13       49.33     10.27 o 
  -3   7   9      188.31      212.92     19.61 o 
  -2   7   9       51.31       33.53      8.32 o 
  -1   7   9      425.14      458.52     28.28 o 
   0   7   9     1294.63     1466.03     82.65 o 
   1   7   9      797.59      821.98     47.65 o 
   2   7   9       38.50       27.78      7.83 o 
   3   7   9       11.80       15.32      6.49 o 
   4   7   9      404.79      393.98     24.82 o 
   5   7   9      127.75      129.87     12.53 o 
   6   7   9        9.26        1.74      9.34 o 
   7   7   9      204.51      226.74     18.38 o 
   8   7   9        0.00      -11.31      7.86 o 
   9   7   9        2.87        5.97      8.82 o 
  10   7   9        3.98       -1.75      9.58 o 
  11   7   9      124.79      100.16     14.43 o 
  12   7   9       34.95       22.78     12.06 o 
  13   7   9       23.20      -18.91     15.17 o 
  -9   8   9       19.63       15.04     42.03 o 
  -8   8   9       14.43       11.60     19.24 o 
  -7   8   9      642.58      786.75     68.97 o 
  -6   8   9      427.86      616.24     53.55 o 
  -5   8   9      135.67      113.94     29.13 o 
  -4   8   9       29.82       19.63      9.73 o 
  -3   8   9      202.53      227.62     30.81 o 
  -2   8   9       13.72        2.69      7.78 o 
  -1   8   9        0.17       -1.15      7.20 o 
   0   8   9      631.75      656.84     38.98 o 
   1   8   9      585.79      536.02     32.59 o 
   2   8   9        3.90       -4.18      6.21 o 
   3   8   9     2118.32     2165.17    120.40 o 
   4   8   9      507.57      473.08     29.14 o 
   5   8   9      102.54       78.88     13.22 o 
   6   8   9       16.12       -2.03      6.76 o 
   7   8   9        0.90      -10.07      7.63 o 
   8   8   9       30.81       17.29      9.20 o 
   9   8   9      465.01      375.20     26.94 o 
  10   8   9        0.54      -10.56      9.61 o 
  11   8   9      126.49      101.39     17.18 o 
  12   8   9       25.96        8.35     12.55 o 
  13   8   9       54.77       77.28     19.21 o 
  14   8   9        1.44       42.56     25.66 o 
  -8   9   9       17.06      -18.02     18.75 o 
  -7   9   9      164.71      164.26     25.90 o 
  -6   9   9      157.48      140.45     23.48 o 
  -5   9   9       51.16        7.86     14.64 o 
  -4   9   9       47.32       22.32     10.55 o 
  -3   9   9      139.83      136.52     15.24 o 
  -2   9   9      330.37      390.16     27.58 o 
  -1   9   9       94.30       75.82     14.07 o 
   0   9   9      110.26       96.08     11.90 o 
   1   9   9      298.02      338.81     23.70 o 
   2   9   9      118.28      124.87     15.42 o 
   3   9   9      611.78      541.31     32.95 o 
   4   9   9       57.68       58.79     13.28 o 
   5   9   9      457.07      451.62     35.41 o 
   6   9   9       55.17       30.68     11.83 o 
   7   9   9      151.01      139.18     29.66 o 
   8   9   9      832.35      794.78     58.32 o 
   9   9   9       22.67       -1.91     12.32 o 
  10   9   9        5.97        9.14     13.60 o 
  11   9   9      320.59      295.90     30.89 o 
  12   9   9        0.02        4.54     15.39 o 
  13   9   9       14.22       -1.55     17.73 o 
  -8  10   9       11.95      -29.10     19.38 o 
  -7  10   9       39.02       40.90     18.50 o 
  -6  10   9        0.41        2.11     25.81 o 
  -5  10   9       90.04       62.41     16.45 o 
  -4  10   9       51.91       30.80     12.07 o 
  -3  10   9      198.32      228.20     31.02 o 
  -2  10   9        0.77      -12.19      8.74 o 
  -1  10   9        6.41       -1.00     10.14 o 
   0  10   9      588.77      568.99     55.08 o 
   1  10   9        1.25        0.72      9.99 o 
   2  10   9       34.86       34.25     12.01 o 
   3  10   9     1214.64     1332.86     92.68 o 
   4  10   9       94.19       85.17     15.85 o 
   5  10   9        0.30      -15.23     10.78 o 
   6  10   9     1412.32     1464.71    101.75 o 
   7  10   9      104.51       98.69     17.26 o 
   8  10   9       49.40       24.99     12.80 o 
   9  10   9      499.21      574.37     67.16 o 
  10  10   9       60.40       40.19     15.63 o 
  11  10   9        7.99       -9.73     14.09 o 
  12  10   9        0.19       -1.47     16.60 o 
  13  10   9      302.30      432.54     61.80 o 
  -7  11   9      293.61      338.36     49.65 o 
  -6  11   9      203.72      213.85     37.43 o 
  -5  11   9      119.99      119.38     30.33 o 
  -4  11   9       77.52       74.75     17.13 o 
  -3  11   9      362.00      421.68     67.99 o 
  -2  11   9      278.24      266.63     83.38 o 
  -1  11   9      112.58      134.66     31.24 o 
   0  11   9       12.07       -4.30     10.97 o 
   1  11   9       40.04       34.68     12.85 o 
   2  11   9       54.59       26.08     12.37 o 
   3  11   9     1286.82     1454.96    100.90 o 
   4  11   9      291.53      294.85     29.24 o 
   5  11   9     1284.00     1301.36     91.29 o 
   6  11   9     1981.88     1966.53    134.89 o 
   7  11   9        0.61      -27.17     15.32 o 
   8  11   9       17.43        9.65     12.94 o 
   9  11   9      127.78      106.33     22.56 o 
  10  11   9       12.51      -16.17     20.37 o 
  11  11   9      155.69      140.67     22.29 o 
  12  11   9        1.96       12.76     16.97 o 
  -6  12   9      143.58      138.54     34.71 o 
  -5  12   9        0.38       12.83     20.52 o 
  -4  12   9        1.35       -4.95     15.26 o 
  -3  12   9        8.23       -0.81     12.93 o 
  -2  12   9      406.09      423.65     38.61 o 
  -1  12   9        5.56        3.25     11.81 o 
   0  12   9        7.99      -13.48     11.92 o 
   1  12   9        0.78        3.17     11.63 o 
   2  12   9      674.14      661.65     50.15 o 
   3  12   9        9.72       -3.24     11.63 o 
   4  12   9      256.07      268.30     28.07 o 
   5  12   9       45.24       44.16     14.89 o 
   6  12   9      188.37      153.03     21.71 o 
   7  12   9        2.33       -7.20     12.70 o 
   8  12   9       23.67       41.03     15.58 o 
   9  12   9        0.41      -21.19     13.58 o 
  10  12   9       25.61        7.73     14.40 o 
  11  12   9        5.06       -7.42     15.42 o 
  -5  13   9       94.27      104.28     31.39 o 
  -4  13   9       15.54       -8.90     18.26 o 
  -3  13   9       11.73       -7.50     14.39 o 
  -2  13   9       23.16        3.13     14.32 o 
  -1  13   9       45.89       27.92     15.52 o 
   0  13   9      131.84      124.40     19.63 o 
   1  13   9      501.84      617.54     53.95 o 
   2  13   9      246.05      277.27     29.08 o 
   3  13   9      174.88      195.30     24.17 o 
   4  13   9       98.86       72.92     16.96 o 
   5  13   9      139.36      127.30     19.58 o 
   6  13   9       82.79       53.96     16.39 o 
   7  13   9       10.04        2.66     13.89 o 
   8  13   9        0.25      -16.76     12.88 o 
   9  13   9       11.53       -4.69     16.26 o 
  10  13   9        0.38       -6.58     16.05 o 
  11  13   9       15.73       10.74     17.24 o 
  -4  14   9        3.11      -21.88     24.30 o 
  -3  14   9        0.59      -21.66     14.82 o 
  -2  14   9        3.14       -5.48     16.04 o 
  -1  14   9        1.45       -4.94     14.34 o 
   0  14   9        7.95      -10.50     14.66 o 
   1  14   9      219.52      245.22     27.84 o 
   2  14   9      108.94      166.92     75.53 o 
   3  14   9      159.66      136.84     20.94 o 
   4  14   9        0.28      -10.88     12.80 o 
   5  14   9      226.47      210.69     26.75 o 
   6  14   9      326.17      422.37     39.84 o 
   7  14   9        8.35        0.79     14.99 o 
   8  14   9        3.38      -21.84     15.14 o 
   9  14   9        6.75        9.69     16.49 o 
  10  14   9       24.64       16.83     24.68 o 
  -3  15   9       28.57       15.16     17.43 o 
  -2  15   9       20.25       12.94     26.26 o 
  -1  15   9        2.18       11.51     17.17 o 
   0  15   9        2.75        9.96     22.34 o 
   1  15   9       78.83      106.39     20.67 o 
   2  15   9      661.73      707.15     55.17 o 
   3  15   9      324.64      317.14     33.94 o 
   4  15   9       45.24       28.36     16.30 o 
   5  15   9       20.25       -4.41     14.66 o 
   6  15   9        0.36      -10.60     17.05 o 
   7  15   9        0.90       -8.76     15.20 o 
   8  15   9       31.40       14.89     33.05 o 
   0  16   9        6.00      -14.07     16.47 o 
   1  16   9       77.43       88.29     21.16 o 
   2  16   9        4.29       -3.97     16.94 o 
   3  16   9      181.45      208.76     28.20 o 
   4  16   9        2.69        1.53     16.67 o 
   5  16   9        6.74      -27.03     15.28 o 
   6  16   9       84.55       87.88     28.00 o 
   0 -11  10       15.86       -2.57     26.26 o 
   1 -11  10       18.83       10.26     27.62 o 
   2 -11  10        2.46       -7.09     26.56 o 
  -3 -10  10       21.23       -5.44     18.31 o 
  -2 -10  10      177.20      161.40     26.08 o 
  -1 -10  10       22.30        1.43     18.52 o 
   0 -10  10       28.38       17.30     17.71 o 
   1 -10  10        3.69       -3.57     16.20 o 
   2 -10  10        6.90       -7.09     15.92 o 
   3 -10  10       49.10       39.54     18.35 o 
   4 -10  10       41.89       30.50     28.37 o 
   5 -10  10      333.97      406.02     42.31 o 
   6 -10  10        0.27      -26.25     18.49 o 
  -5  -9  10       14.96       24.11     19.03 o 
  -4  -9  10       39.12       41.96     27.47 o 
  -3  -9  10        1.09       -6.73     16.84 o 
  -2  -9  10        2.30       -3.88     15.40 o 
  -1  -9  10        6.19      -13.86     14.67 o 
   0  -9  10       21.57       14.45     16.49 o 
   1  -9  10        7.32       18.78     15.02 o 
   2  -9  10       56.21       44.42     24.30 o 
   3  -9  10       22.78        8.38     15.11 o 
   4  -9  10       15.70       15.69     16.27 o 
   5  -9  10      363.92      501.47     61.27 o 
   6  -9  10      251.78      284.51     52.52 o 
   7  -9  10        6.65       -1.18     18.62 o 
   8  -9  10       14.51       24.97     19.55 o 
  -6  -8  10        0.61       -7.38     24.98 o 
  -5  -8  10       11.17        9.25     17.45 o 
  -4  -8  10        1.35       16.18     16.75 o 
  -3  -8  10       13.37       -8.25     16.14 o 
  -2  -8  10       17.30       -5.41     13.93 o 
  -1  -8  10       20.87        6.20     13.95 o 
   0  -8  10        1.87        2.01     20.30 o 
   1  -8  10       13.27        9.75     15.92 o 
   2  -8  10       45.96       67.89     17.44 o 
   3  -8  10       48.31       38.82     27.24 o 
   4  -8  10        1.33        4.63     14.48 o 
   5  -8  10      186.00      244.21     31.16 o 
   6  -8  10       26.26       31.61     18.19 o 
   7  -8  10        0.00        2.99     28.98 o 
   8  -8  10        2.26       -4.35     17.44 o 
   9  -8  10       93.13       88.72     22.87 o 
  -7  -7  10        0.35        7.34     18.47 o 
  -6  -7  10       28.97       35.47     18.87 o 
  -5  -7  10       20.13      -10.22     15.14 o 
  -4  -7  10       76.77      101.30     20.25 o 
  -3  -7  10        3.65       -6.86     11.23 o 
  -2  -7  10       18.04        4.66     11.11 o 
  -1  -7  10       41.86       14.94     13.28 o 
   0  -7  10       23.37       15.01     14.04 o 
   1  -7  10        0.68       -5.21     12.26 o 
   2  -7  10        0.90      -18.13     11.41 o 
   3  -7  10       19.88       10.08     13.29 o 
   4  -7  10       28.14       28.17     14.46 o 
   5  -7  10       11.90        8.17     13.86 o 
   6  -7  10       31.80        7.38     14.88 o 
   7  -7  10       61.29       26.28     21.81 o 
   8  -7  10       56.63       52.08     21.66 o 
   9  -7  10       11.83      -11.02     17.58 o 
  10  -7  10       53.70       80.18     23.36 o 
  -7  -6  10        4.63        4.82     16.82 o 
  -6  -6  10        5.05      -20.73     17.28 o 
  -5  -6  10        2.63       -6.35     21.51 o 
  -4  -6  10      231.56      258.15     37.20 o 
  -3  -6  10       28.10        7.65     10.94 o 
  -2  -6  10        3.64       -5.94      9.88 o 
  -1  -6  10       13.05       12.65     10.18 o 
   0  -6  10       17.42        0.41     11.72 o 
   1  -6  10       98.36       87.56     19.09 o 
   2  -6  10        0.77       -3.14     11.26 o 
   3  -6  10       38.58       25.07     12.88 o 
   4  -6  10       17.86        0.24     12.36 o 
   5  -6  10      154.43      147.73     21.30 o 
   6  -6  10       71.25       44.43     15.92 o 
   7  -6  10        3.10       20.74     13.98 o 
   8  -6  10      115.25       71.05     18.27 o 
   9  -6  10       61.00       42.17     17.61 o 
  10  -6  10      115.26       89.29     21.66 o 
  11  -6  10        0.67       -9.92     17.23 o 
  -8  -5  10        1.59        8.23     16.69 o 
  -7  -5  10        6.57       14.49     16.46 o 
  -6  -5  10        1.64       -0.05     14.62 o 
  -5  -5  10       58.15       65.14     27.92 o 
  -4  -5  10       30.01       19.11     14.07 o 
  -3  -5  10        4.51       -3.22      9.38 o 
  -2  -5  10      405.80      533.88     44.30 o 
  -1  -5  10      137.11      117.39     14.40 o 
   0  -5  10      638.27      606.14     37.15 o 
   1  -5  10        8.94       -9.02     10.34 o 
   2  -5  10       36.88       17.30     11.47 o 
   3  -5  10      146.81      158.27     20.21 o 
   4  -5  10      278.19      327.58     32.14 o 
   5  -5  10      299.60      363.15     34.78 o 
   6  -5  10      119.79       94.98     17.71 o 
   7  -5  10       14.81        1.05     16.00 o 
   8  -5  10       94.60       78.61     30.71 o 
   9  -5  10       13.41       -3.79     15.40 o 
  10  -5  10       94.93       72.61     19.96 o 
  11  -5  10       52.11       14.27     17.77 o 
  12  -5  10        1.42       12.15     20.97 o 
  -8  -4  10        0.97       -7.40     15.66 o 
  -7  -4  10        0.18      -14.87     14.46 o 
  -6  -4  10      371.88      424.24     39.98 o 
  -5  -4  10        0.03       -6.03     11.73 o 
  -4  -4  10      133.07      145.43     20.24 o 
  -3  -4  10      164.40      192.52     17.69 o 
  -2  -4  10     1492.11     1610.42     91.26 o 
  -1  -4  10       50.84       24.82      9.79 o 
   0  -4  10        0.04       -4.96      9.25 o 
   1  -4  10       56.34       51.65      9.58 o 
   2  -4  10      153.08      119.93     23.62 o 
   3  -4  10       15.02       -4.64      9.86 o 
   4  -4  10       19.26       13.96     11.39 o 
   5  -4  10     1060.22     1060.34     77.23 o 
   6  -4  10       48.94       20.99     11.95 o 
   7  -4  10        2.14        6.27     11.84 o 
   8  -4  10       69.80       54.09     30.26 o 
   9  -4  10        4.83      -18.34     12.11 o 
  10  -4  10       61.25       63.83     17.91 o 
  11  -4  10       37.47       30.38     16.91 o 
  12  -4  10        2.60       -0.32     18.51 o 
  -9  -3  10       22.82       16.93     18.53 o 
  -8  -3  10        4.44        7.47     15.03 o 
  -7  -3  10       25.28       24.78     15.00 o 
  -6  -3  10       37.53        5.07     14.33 o 
  -5  -3  10      124.28      135.77     20.09 o 
  -4  -3  10        8.39        7.70     11.53 o 
  -3  -3  10      428.58      436.81     29.76 o 
  -2  -3  10     1675.65     1816.01    102.35 o 
  -1  -3  10      227.63      203.16     24.19 o 
   0  -3  10       79.94       57.20     10.05 o 
   1  -3  10       54.28       53.29      9.19 o 
   2  -3  10      113.26      145.53     18.12 o 
   3  -3  10       47.63       33.26     12.83 o 
   4  -3  10      102.04       96.24     15.58 o 
   5  -3  10       17.83       -1.39      9.65 o 
   6  -3  10       69.53       59.42     17.05 o 
   7  -3  10        0.40       -4.65     10.46 o 
   8  -3  10      149.03      115.57     36.90 o 
   9  -3  10        0.18        5.55     12.38 o 
  10  -3  10       46.42       33.24     15.65 o 
  11  -3  10        5.32       -0.93     18.56 o 
  12  -3  10       33.37      -12.00     16.23 o 
  13  -3  10        6.29      -29.81     17.99 o 
  -9  -2  10       85.29      101.08     22.00 o 
  -8  -2  10       64.62       50.17     17.60 o 
  -7  -2  10      240.07      227.27     27.57 o 
  -6  -2  10        0.62      -11.67     11.63 o 
  -5  -2  10      137.93      116.54     18.54 o 
  -4  -2  10       20.79       11.78     11.58 o 
  -3  -2  10       59.85       38.06      9.47 o 
  -2  -2  10       83.69       68.47     10.59 o 
  -1  -2  10       15.94       16.61      7.47 o 
   0  -2  10     1011.59     1019.43     58.63 o 
   1  -2  10        1.84       -3.77      6.61 o 
   2  -2  10        5.97        3.65      9.66 o 
   3  -2  10     1012.92      990.30     71.37 o 
   4  -2  10      843.40      853.36     62.37 o 
   5  -2  10      161.32      165.70     19.78 o 
   6  -2  10      404.51      513.45     43.07 o 
   7  -2  10      123.59      134.63     18.78 o 
   8  -2  10      343.05      383.16     35.66 o 
   9  -2  10       53.90       50.86     16.01 o 
  10  -2  10       25.03       28.66     14.37 o 
  11  -2  10      169.80      193.19     25.59 o 
  12  -2  10        4.06      -23.86     14.77 o 
  13  -2  10       29.09       16.74     18.46 o 
  -9  -1  10       13.86        0.70     15.85 o 
  -8  -1  10       37.98       34.03     17.77 o 
  -7  -1  10       29.25       20.68     20.15 o 
  -6  -1  10       11.78       17.70     12.25 o 
  -5  -1  10        3.98       -5.96     11.31 o 
  -4  -1  10       11.68        5.49     11.12 o 
  -3  -1  10      778.90      800.98     47.30 o 
  -2  -1  10       33.54       25.51      8.15 o 
  -1  -1  10       94.90       92.21     11.11 o 
   0  -1  10     2660.07     2962.21    163.61 o 
   1  -1  10       23.13       11.25      8.70 o 
   2  -1  10        0.06       -0.19      5.42 o 
   3  -1  10       65.48       38.11     18.11 o 
   4  -1  10      116.93      109.01     15.70 o 
   5  -1  10      142.75      124.63     19.39 o 
   6  -1  10       88.42       90.57     14.41 o 
   7  -1  10      212.53      165.07     20.77 o 
   8  -1  10       13.47        8.51     11.31 o 
   9  -1  10        5.66       15.50     13.38 o 
  10  -1  10       23.77       -8.03     11.83 o 
  11  -1  10       50.22       26.77     23.39 o 
  12  -1  10       87.30       32.66     17.17 o 
  13  -1  10       28.21       31.40     28.60 o 
 -10   0  10        5.00      -14.12     17.28 o 
  -9   0  10        0.00      -14.34     16.73 o 
  -8   0  10       56.20       31.14     15.95 o 
  -7   0  10       61.09       41.15     14.50 o 
  -6   0  10        3.13        6.39     12.38 o 
  -5   0  10       39.47       27.24     12.24 o 
  -4   0  10      209.18      242.81     25.28 o 
  -3   0  10       39.58       19.80      7.88 o 
  -2   0  10      943.95      991.09     56.91 o 
  -1   0  10     1673.08     1790.96    100.04 o 
   0   0  10      139.22      117.46     14.29 o 
   1   0  10      344.40      389.12     24.27 o 
   2   0  10      209.41      173.43     17.60 o 
   3   0  10       33.60       28.72      9.32 o 
   4   0  10      313.20      316.87     48.07 o 
   5   0  10       98.65      106.90     14.88 o 
   6   0  10       74.36       88.77     20.30 o 
   7   0  10        0.62       -7.80      8.79 o 
   8   0  10       16.55        0.24     10.26 o 
   9   0  10        0.07       -2.86     17.66 o 
  10   0  10      395.73      492.48     43.63 o 
  11   0  10      566.59      669.39     55.87 o 
  12   0  10        8.13       -2.49     17.96 o 
  13   0  10       32.30       22.40     17.55 o 
  14   0  10       30.06      -22.90     19.26 o 
 -10   1  10        0.08       -8.80     19.69 o 
  -9   1  10        6.14       -4.47     18.34 o 
  -8   1  10        0.16      -11.15     21.66 o 
  -7   1  10       49.82       40.20     22.56 o 
  -6   1  10        0.04      -21.05     11.58 o 
  -5   1  10      211.81      247.28     26.75 o 
  -4   1  10      517.26      522.22     40.84 o 
  -3   1  10      106.09       92.67     11.17 o 
  -2   1  10       42.77       16.43      7.31 o 
  -1   1  10      437.29      399.46     25.03 o 
   0   1  10     3163.45     3526.23    193.32 o 
   1   1  10      106.78      101.55     10.15 o 
   2   1  10        8.19       -2.39      5.15 o 
   3   1  10      203.75      171.46     24.08 o 
   4   1  10       72.66       56.91     12.68 o 
   5   1  10        0.39        6.99      8.08 o 
   6   1  10        3.50        8.56      9.42 o 
   7   1  10      697.94      665.05     49.83 o 
   8   1  10      926.99      989.54     72.04 o 
   9   1  10      104.81       99.67     17.38 o 
  10   1  10     3725.11     4332.40    430.42 o 
  11   1  10        1.63        2.60     20.22 o 
  12   1  10       73.53       61.57     17.73 o 
  13   1  10      183.78      157.79     27.09 o 
  14   1  10       78.83       48.63     20.48 o 
 -10   2  10       26.37       13.07     19.90 o 
  -9   2  10        8.01        4.11     15.91 o 
  -8   2  10        2.73       11.89     26.64 o 
  -7   2  10        4.94      -10.12     12.86 o 
  -6   2  10      109.09       81.18     17.02 o 
  -5   2  10      115.18      112.30     17.81 o 
  -4   2  10       97.81       93.58     16.75 o 
  -3   2  10        0.94       -5.08      6.85 o 
  -2   2  10      102.15       98.02     11.07 o 
  -1   2  10       58.71       58.06      8.44 o 
   0   2  10      933.05      841.23     48.32 o 
   1   2  10        2.17       -6.37      5.39 o 
   2   2  10      953.63      950.23     67.41 o 
   3   2  10       71.41       60.18      8.56 o 
   4   2  10      468.99      408.76     24.89 o 
   5   2  10      704.80      675.50     39.35 o 
   6   2  10      396.00      385.17     35.89 o 
   7   2  10       34.43       44.36     10.98 o 
   8   2  10      674.65      662.45     50.04 o 
   9   2  10        1.23       -8.71     10.77 o 
  10   2  10      170.66      181.81     22.72 o 
  11   2  10       28.42       12.33     13.05 o 
  12   2  10        1.07       -8.24     13.86 o 
  13   2  10      336.66      364.32     50.71 o 
  14   2  10        5.21        6.08     24.15 o 
 -10   3  10       39.48       57.84     21.18 o 
  -9   3  10       57.63       65.16     21.51 o 
  -8   3  10       19.07      -12.61     14.29 o 
  -7   3  10      139.29      132.83     30.33 o 
  -6   3  10      271.99      294.05     30.73 o 
  -5   3  10       94.58       61.70     16.98 o 
  -4   3  10       79.63       91.72     20.90 o 
  -3   3  10      342.05      373.02     34.34 o 
  -2   3  10     1062.58     1156.64     65.75 o 
  -1   3  10        5.60       -9.12      5.82 o 
   0   3  10        2.45       -0.30      5.70 o 
   1   3  10      334.10      363.94     22.84 o 
   2   3  10       37.47       21.50      6.64 o 
   3   3  10       47.22       25.23      6.27 o 
   4   3  10      268.72      299.30     19.84 o 
   5   3  10      141.32      177.00     18.62 o 
   6   3  10      129.16      122.71     12.73 o 
   7   3  10      241.11      246.29     18.61 o 
   8   3  10      104.38       85.11     24.07 o 
   9   3  10     1347.08     1445.35    102.40 o 
  10   3  10        0.21       -2.90     13.58 o 
  11   3  10      189.80      151.85     21.10 o 
  12   3  10      126.23       76.30     17.59 o 
  13   3  10      117.28       84.70     19.84 o 
  14   3  10       27.71       38.70     19.95 o 
  -9   4  10       22.51       -8.61     37.05 o 
  -8   4  10       90.31       66.98     19.35 o 
  -7   4  10       18.99       -3.71     13.32 o 
  -6   4  10      111.07      132.62     21.28 o 
  -5   4  10     1263.71     1556.76    110.12 o 
  -4   4  10      117.20      104.79     28.98 o 
  -3   4  10      217.70      235.10     18.26 o 
  -2   4  10       57.96       36.75      8.28 o 
  -1   4  10      155.89      143.51     15.79 o 
   0   4  10       75.57       68.99      8.84 o 
   1   4  10        6.12        3.05      5.60 o 
   2   4  10      937.30      905.76     51.74 o 
   3   4  10       12.34        4.03      5.77 o 
   4   4  10       25.53       16.17      6.26 o 
   5   4  10     1656.60     1765.03     98.34 o 
   6   4  10      200.80      218.32     16.96 o 
   7   4  10      221.80      208.08     17.07 o 
   8   4  10      346.15      384.87     36.47 o 
   9   4  10      102.36       94.54     12.75 o 
  10   4  10       47.79       36.87     13.61 o 
  11   4  10       16.53       -2.23     11.97 o 
  12   4  10      100.26       61.34     17.10 o 
  13   4  10      257.10      226.32     28.76 o 
  14   4  10        8.84       -9.12     27.17 o 
  -9   5  10      156.38      174.59     39.39 o 
  -8   5  10      171.70      162.57     25.29 o 
  -7   5  10        0.20       -6.35     14.97 o 
  -6   5  10      445.63      561.48     50.03 o 
  -5   5  10       20.05       12.68     12.38 o 
  -4   5  10        1.86        4.39     11.20 o 
  -3   5  10      283.48      299.86     22.14 o 
  -2   5  10       66.30       64.91     11.22 o 
  -1   5  10        0.00       -0.35      6.36 o 
   0   5  10       44.02       31.66      7.58 o 
   1   5  10       54.48       45.93      7.94 o 
   2   5  10      482.62      451.72     27.63 o 
   3   5  10      233.36      261.61     37.12 o 
   4   5  10        0.06       -5.31      5.83 o 
   5   5  10     1250.25     1295.36     73.11 o 
   6   5  10        3.52       -1.03      6.54 o 
   7   5  10      797.31      804.97     47.10 o 
   8   5  10      429.05      448.29     30.05 o 
   9   5  10      114.85       86.79     12.26 o 
  10   5  10        0.81       -4.77      8.94 o 
  11   5  10        8.02      -11.29     14.34 o 
  12   5  10       88.06       67.77     17.32 o 
  13   5  10        4.91       15.76     15.92 o 
  14   5  10        2.76        0.00     17.51 o 
  -9   6  10       54.88       59.21     22.07 o 
  -8   6  10       85.79      111.99     31.77 o 
  -7   6  10      207.26      229.83     28.97 o 
  -6   6  10      381.84      515.57     46.64 o 
  -5   6  10       72.95       61.17     20.15 o 
  -4   6  10        3.45       -2.74     11.85 o 
  -3   6  10        6.09       10.14      9.46 o 
  -2   6  10       11.09       -0.07      6.99 o 
  -1   6  10      222.29      268.28     19.86 o 
   0   6  10     1096.29     1129.79     64.48 o 
   1   6  10        4.93        0.83      6.26 o 
   2   6  10      382.39      324.03     21.08 o 
   3   6  10      341.58      371.19     29.65 o 
   4   6  10      137.14      110.44     16.50 o 
   5   6  10       50.39       38.85      8.15 o 
   6   6  10        0.47       -5.06      6.71 o 
   7   6  10      170.87      149.81     22.29 o 
   8   6  10       19.95        4.42      8.23 o 
   9   6  10      283.49      289.88     23.38 o 
  10   6  10        7.37       -0.38      9.59 o 
  11   6  10       35.86       14.94     10.49 o 
  12   6  10       89.48       84.66     18.80 o 
  13   6  10        0.01      -10.16     16.33 o 
  14   6  10        1.07        1.53     17.57 o 
  -9   7  10        3.09      -19.51     20.13 o 
  -8   7  10       80.81       90.92     23.47 o 
  -7   7  10       10.56       -7.58     16.53 o 
  -6   7  10      894.74     1030.51     76.88 o 
  -5   7  10      627.86      762.11     58.74 o 
  -4   7  10      667.22      714.43     54.64 o 
  -3   7  10        0.35      -12.31      7.91 o 
  -2   7  10        3.08        3.50      7.70 o 
  -1   7  10      225.43      265.20     21.39 o 
   0   7  10      199.46      228.68     20.32 o 
   1   7  10      549.90      512.78     31.39 o 
   2   7  10        0.39       -2.82      6.29 o 
   3   7  10       65.51       58.90     14.54 o 
   4   7  10        9.84       -8.69      6.48 o 
   5   7  10       77.40       60.63      9.38 o 
   6   7  10       72.76       64.08     11.68 o 
   7   7  10     1466.26     1497.27     84.63 o 
   8   7  10        0.32       -3.65      8.18 o 
   9   7  10      208.13      192.13     18.13 o 
  10   7  10     1175.69     1139.43     66.56 o 
  11   7  10        0.48      -15.69      9.97 o 
  12   7  10        0.04      -22.35     11.18 o 
  13   7  10      142.63       69.60     19.55 o 
  14   7  10        9.21      -47.32     25.35 o 
  -8   8  10        1.36      -31.88     17.51 o 
  -7   8  10        0.53       -1.44     18.09 o 
  -6   8  10      265.80      363.38     37.77 o 
  -5   8  10      131.00      119.61     20.67 o 
  -4   8  10      610.41      686.22     52.90 o 
  -3   8  10       75.73       66.42     11.59 o 
  -2   8  10      180.31      228.61     21.49 o 
  -1   8  10        0.34       -8.96      7.26 o 
   0   8  10      775.82      761.46     45.10 o 
   1   8  10       84.59       68.11     10.26 o 
   2   8  10      680.37      683.13     40.69 o 
   3   8  10       38.82       35.17      8.27 o 
   4   8  10     1646.46     1833.25    102.76 o 
   5   8  10      260.48      280.64     20.97 o 
   6   8  10       49.02       42.93      9.16 o 
   7   8  10      794.91      799.19     47.45 o 
   8   8  10       47.72       36.06     10.27 o 
   9   8  10      250.11      234.27     25.05 o 
  10   8  10      595.95      566.12     38.89 o 
  11   8  10       19.45        5.18     11.34 o 
  12   8  10       50.89       26.48     15.49 o 
  13   8  10        4.64      -18.96     17.43 o 
  -8   9  10       18.31       12.92     19.85 o 
  -7   9  10        5.97      -10.33     17.07 o 
  -6   9  10      528.56      697.67     57.89 o 
  -5   9  10        0.19        3.32     24.15 o 
  -4   9  10      125.51      115.89     19.35 o 
  -3   9  10       20.39       13.14     10.29 o 
  -2   9  10       28.29       21.61      9.60 o 
  -1   9  10        0.81       -8.24      8.17 o 
   0   9  10      166.24      155.89     15.27 o 
   1   9  10      589.73      612.37     37.21 o 
   2   9  10      708.78      731.85     43.48 o 
   3   9  10     1170.24     1243.20     70.98 o 
   4   9  10       92.50       87.39     14.87 o 
   5   9  10      182.92      206.99     22.61 o 
   6   9  10      225.37      215.89     34.56 o 
   7   9  10      368.48      384.77     34.73 o 
   8   9  10       30.82       21.27     12.68 o 
   9   9  10       15.39       -8.16     11.57 o 
  10   9  10        2.27       -1.14     12.74 o 
  11   9  10        8.71       -0.29     13.77 o 
  12   9  10        4.90        6.47     15.47 o 
  13   9  10        4.17       10.24     17.79 o 
  -7  10  10        1.31      -17.46     17.84 o 
  -6  10  10      288.69      324.01     49.80 o 
  -5  10  10      271.43      322.32     34.04 o 
  -4  10  10      452.37      561.96     45.70 o 
  -3  10  10       23.38       -4.70     12.45 o 
  -2  10  10       89.61      119.44     15.01 o 
  -1  10  10       98.16      104.74     16.63 o 
   0  10  10       10.78        9.85     12.98 o 
   1  10  10       74.89       76.78     15.15 o 
   2  10  10     1503.59     1594.68    109.92 o 
   3  10  10       66.88       46.92     13.38 o 
   4  10  10      762.03      753.90     55.54 o 
   5  10  10      151.97      141.95     21.28 o 
   6  10  10      473.38      500.81     39.59 o 
   7  10  10       11.77        1.88     11.27 o 
   8  10  10       43.07        5.90     12.60 o 
   9  10  10      446.95      501.95     43.59 o 
  10  10  10        0.04      -26.78     13.39 o 
  11  10  10        0.33       15.18     14.59 o 
  12  10  10       59.26       35.20     28.07 o 
  13  10  10       49.01       57.92     20.22 o 
  -7  11  10        4.46      -11.47     24.00 o 
  -5  11  10      177.05      168.58     34.26 o 
  -4  11  10      285.61      279.95     42.41 o 
  -3  11  10      333.55      458.10     92.81 o 
  -2  11  10        2.66        2.46     12.47 o 
  -1  11  10       13.51       16.79     13.03 o 
   0  11  10       24.89       11.14     11.82 o 
   1  11  10       71.80       72.59     23.39 o 
   2  11  10       85.93       86.95     16.11 o 
   3  11  10      904.57      994.82     71.39 o 
   4  11  10     3853.01     4327.79    288.66 o 
   5  11  10      339.20      361.75     34.19 o 
   6  11  10      245.29      259.53     27.90 o 
   7  11  10      608.13      616.58     47.59 o 
   8  11  10        0.62      -11.87     13.06 o 
   9  11  10       10.41       -7.16     12.65 o 
  10  11  10        8.44       -1.03     15.66 o 
  11  11  10       31.34       22.61     36.75 o 
  12  11  10        4.83        1.46     17.28 o 
  -6  12  10       61.39       57.20     26.71 o 
  -5  12  10       68.06       30.03     23.85 o 
  -4  12  10       11.85        6.94     22.94 o 
  -3  12  10       64.23       44.96     15.26 o 
  -2  12  10        5.38      -10.78     12.97 o 
  -1  12  10        4.61       -7.51     13.19 o 
   0  12  10      100.57      115.58     19.48 o 
   1  12  10       38.20       44.39     14.67 o 
   2  12  10        3.97       -6.21     11.98 o 
   3  12  10      393.66      517.35     49.73 o 
   4  12  10      597.11      632.87     48.66 o 
   5  12  10        1.94        9.31     12.56 o 
   6  12  10        1.92       -3.29     12.44 o 
   7  12  10        1.19      -10.30     12.22 o 
   8  12  10       27.88       16.73     14.78 o 
   9  12  10        1.05       -1.10     14.07 o 
  10  12  10        5.24       -0.29     15.05 o 
  11  12  10        6.08       13.95     16.11 o 
  -5  13  10       22.98       45.73     26.86 o 
  -4  13  10       57.10       65.20     26.71 o 
  -3  13  10        2.18      -29.33     14.67 o 
  -2  13  10        0.02       -4.45     21.51 o 
  -1  13  10       90.28       36.42     16.73 o 
   0  13  10       10.76       14.42     13.07 o 
   1  13  10       99.05       75.96     18.11 o 
   2  13  10       69.16       89.39     17.34 o 
   3  13  10      160.46      154.80     21.82 o 
   4  13  10        4.63       -0.43     13.01 o 
   5  13  10       62.60       52.65     15.22 o 
   6  13  10        4.57        6.41     14.46 o 
   7  13  10      192.12      202.28     38.33 o 
   8  13  10       23.50       10.22     29.43 o 
   9  13  10        2.60       -7.06     14.34 o 
  10  13  10       56.18       56.69     19.21 o 
  11  13  10       36.59       -3.97     18.72 o 
  -4  14  10      180.49      269.24     46.33 o 
  -3  14  10        3.89       -9.45     15.81 o 
  -2  14  10        3.93      -17.51     14.93 o 
  -1  14  10       36.43       15.17     15.79 o 
   0  14  10        1.59      -27.51     14.19 o 
   1  14  10      378.23      350.09     35.06 o 
   2  14  10      134.24      157.87     23.31 o 
   3  14  10      439.94      609.37     51.60 o 
   4  14  10      177.17      221.46     27.48 o 
   5  14  10      213.33      214.33     27.32 o 
   6  14  10       30.96       30.54     30.26 o 
   7  14  10       41.50       30.36     16.92 o 
   8  14  10        4.51      -19.70     22.56 o 
   9  14  10       81.17      114.33     37.73 o 
  -2  15  10       20.42       21.72     19.09 o 
  -1  15  10        1.77       -3.15     16.91 o 
   0  15  10       11.81       -8.51     16.75 o 
   1  15  10      178.14      197.54     42.41 o 
   2  15  10        6.99       -2.67     25.88 o 
   3  15  10       31.72       26.13     15.91 o 
   4  15  10        1.53      -12.91     15.48 o 
   5  15  10       12.02       -6.21     14.84 o 
   6  15  10        0.17       -9.40     15.77 o 
   7  15  10        6.29       -2.34     15.66 o 
   8  15  10        0.46       -4.46     19.85 o 
   0  16  10       17.80       -6.92     17.06 o 
   1  16  10        8.83      -16.52     17.19 o 
   2  16  10        7.39       21.48     17.96 o 
   3  16  10       52.34       45.40     18.63 o 
   4  16  10        0.04      -24.11     15.72 o 
   5  16  10        0.43      -21.93     15.73 o 
   6  16  10       57.04       55.00     20.37 o 
   0 -10  11       51.37       62.60     40.67 o 
   1 -10  11        8.28      -17.58     17.98 o 
   2 -10  11       19.24        3.75     18.52 o 
   3 -10  11       17.62       -7.66     36.52 o 
   4 -10  11       97.05       61.70     22.11 o 
  -3  -9  11        0.07      -12.98     24.60 o 
  -2  -9  11        3.33      -22.82     17.17 o 
  -1  -9  11       31.91       12.37     17.01 o 
   0  -9  11       66.60       75.32     32.67 o 
   1  -9  11        0.01      -11.91     16.16 o 
   2  -9  11      135.01      175.71     37.50 o 
   3  -9  11       47.59       41.97     17.56 o 
   4  -9  11       56.36       85.72     20.62 o 
   5  -9  11        2.05      -10.07     16.24 o 
   6  -9  11        0.00       -0.99     21.05 o 
  -4  -8  11       20.74       14.19     26.11 o 
  -3  -8  11       86.23       78.78     28.22 o 
  -2  -8  11       10.33        1.58     21.43 o 
  -1  -8  11       35.83       46.06     17.39 o 
   0  -8  11        2.24      -17.52     15.62 o 
   1  -8  11       19.06       20.35     15.58 o 
   2  -8  11        0.25      -17.24     19.09 o 
   3  -8  11        0.01        0.07     14.77 o 
   4  -8  11       79.98       98.82     21.17 o 
   5  -8  11        5.36        3.25     15.85 o 
   6  -8  11       74.01       52.77     18.94 o 
   7  -8  11        6.20      -25.17     16.27 o 
   8  -8  11        0.41      -33.74     16.87 o 
  -6  -7  11       32.39       22.05     19.46 o 
  -5  -7  11        2.34      -12.80     16.59 o 
  -4  -7  11       17.93        7.31     39.01 o 
  -3  -7  11       63.19      101.87     29.13 o 
  -2  -7  11       58.92       80.33     19.01 o 
  -1  -7  11        3.26      -13.82     14.12 o 
   0  -7  11       59.30       30.52     14.97 o 
   1  -7  11      129.08      134.67     21.08 o 
   2  -7  11       31.90       29.27     14.53 o 
   3  -7  11       83.16       91.43     18.95 o 
   4  -7  11       47.63       59.01     16.88 o 
   5  -7  11       35.24       20.28     15.90 o 
   6  -7  11       43.03        7.83     16.50 o 
   7  -7  11       91.44      106.52     53.65 o 
   8  -7  11       22.81        6.73     17.62 o 
   9  -7  11       38.24       49.19     28.30 o 
  -6  -6  11       35.86       28.11     40.37 o 
  -5  -6  11        1.57       -1.15     15.94 o 
  -4  -6  11        6.59        6.01     14.88 o 
  -3  -6  11        9.52        6.90     20.22 o 
  -2  -6  11      292.82      334.98     33.97 o 
  -1  -6  11      284.95      276.92     43.24 o 
   0  -6  11       71.47       63.22     16.43 o 
   1  -6  11        3.37      -12.64     12.25 o 
   2  -6  11        9.15       14.97     12.59 o 
   3  -6  11       77.15       73.52     17.33 o 
   4  -6  11      106.95      104.58     23.92 o 
   5  -6  11       74.28       64.26     16.75 o 
   6  -6  11       24.40       27.93     18.79 o 
   7  -6  11        0.80        6.17     14.04 o 
   8  -6  11        0.01        9.60     15.41 o 
   9  -6  11       10.67       -7.91     15.37 o 
  10  -6  11       11.53        7.32     17.56 o 
  -7  -5  11       51.60       30.26     20.33 o 
  -6  -5  11       21.60       -3.52     15.25 o 
  -5  -5  11        7.16        6.12     14.26 o 
  -4  -5  11       50.25       43.53     16.11 o 
  -3  -5  11      161.54      182.53     32.67 o 
  -2  -5  11        0.01       -4.61     10.28 o 
  -1  -5  11       71.84       75.48     16.49 o 
   0  -5  11        8.60       -1.65     12.04 o 
   1  -5  11        2.17       -5.35     11.84 o 
   2  -5  11       61.32       36.64     13.40 o 
   3  -5  11       22.14       17.52     23.62 o 
   4  -5  11      848.02      885.22     66.45 o 
   5  -5  11        0.11       -6.38     11.96 o 
   6  -5  11        1.10       -6.79     12.59 o 
   7  -5  11        6.81       12.51     13.99 o 
   8  -5  11        0.21      -27.04     13.52 o 
   9  -5  11       18.59       -4.77     15.06 o 
  10  -5  11        0.24        7.47     24.90 o 
  11  -5  11        5.86      -28.30     21.66 o 
  -8  -4  11       14.84      -21.91     17.34 o 
  -7  -4  11       20.39       36.04     16.93 o 
  -6  -4  11      283.68      369.60     39.01 o 
  -5  -4  11       79.68       49.42     16.14 o 
  -4  -4  11      220.02      230.96     26.38 o 
  -3  -4  11      354.37      392.72     35.99 o 
  -2  -4  11       67.08       50.37     11.88 o 
  -1  -4  11      324.49      354.60     26.62 o 
   0  -4  11      469.08      497.87     40.33 o 
   1  -4  11       24.32       16.07     11.74 o 
   2  -4  11       37.00       19.96     11.92 o 
   3  -4  11       14.63        0.23     11.10 o 
   4  -4  11     1337.75     1413.29    101.04 o 
   5  -4  11      141.50      155.06     22.03 o 
   6  -4  11      220.43      200.82     24.27 o 
   7  -4  11       15.82        7.84     12.91 o 
   8  -4  11       24.62       -6.15     14.56 o 
   9  -4  11       91.55       62.70     17.55 o 
  10  -4  11       26.19       15.00     19.62 o 
  11  -4  11       25.18       46.86     18.57 o 
  12  -4  11       10.48       17.07     18.83 o 
  -8  -3  11        0.22       -8.59     16.59 o 
  -7  -3  11        0.25       -0.95     14.26 o 
  -6  -3  11        2.24       -5.95     16.22 o 
  -5  -3  11      421.54      483.57     43.12 o 
  -4  -3  11       17.32        5.25     18.56 o 
  -3  -3  11       17.31       -3.09     11.82 o 
  -2  -3  11       45.45       33.44     10.53 o 
  -1  -3  11     2041.63     2417.44    135.08 o 
   0  -3  11      104.94       71.81     12.70 o 
   1  -3  11        3.79       -3.22      9.88 o 
   2  -3  11        1.29       -7.74      9.87 o 
   3  -3  11       32.85       15.67     11.04 o 
   4  -3  11        0.01      -10.11     15.70 o 
   5  -3  11       14.89       17.91     11.51 o 
   6  -3  11      155.93      143.71     23.01 o 
   7  -3  11       59.49       46.32     14.49 o 
   8  -3  11       30.50       11.93     13.60 o 
   9  -3  11      126.88      113.59     19.99 o 
  10  -3  11       28.78       20.65     15.43 o 
  11  -3  11      187.13      192.81     26.83 o 
  12  -3  11       10.15       13.74     18.79 o 
  -8  -2  11       25.31       32.91     21.88 o 
  -7  -2  11       16.81        2.66     14.78 o 
  -6  -2  11        1.42       -9.19     12.31 o 
  -5  -2  11       48.35       21.72     18.94 o 
  -4  -2  11       72.14       62.17     15.41 o 
  -3  -2  11       39.23       44.66     16.07 o 
  -2  -2  11       62.85       48.53     18.77 o 
  -1  -2  11     1141.81     1132.17     65.14 o 
   0  -2  11       75.22       66.05     10.74 o 
   1  -2  11      397.98      432.04     42.02 o 
   2  -2  11      155.55      115.42     16.16 o 
   3  -2  11        2.80        6.61      9.60 o 
   4  -2  11       29.91       39.35     12.15 o 
   5  -2  11       40.12       35.87     11.77 o 
   6  -2  11       81.77       75.70     15.32 o 
   7  -2  11       81.25       58.64     22.34 o 
   8  -2  11      118.91       97.37     18.06 o 
   9  -2  11      134.77      139.44     21.57 o 
  10  -2  11       18.25        4.09     15.31 o 
  11  -2  11       33.93       33.15     16.72 o 
  12  -2  11        3.96       -1.48     16.54 o 
  13  -2  11       72.23       52.79     21.17 o 
  -9  -1  11        6.75      -10.37     17.09 o 
  -8  -1  11       15.23       14.88     16.69 o 
  -7  -1  11      263.65      290.73     32.26 o 
  -6  -1  11       10.30        1.53     12.78 o 
  -5  -1  11        8.67       -4.85     11.62 o 
  -4  -1  11        2.76       -5.26     11.47 o 
  -3  -1  11      202.63      207.24     32.90 o 
  -2  -1  11      672.34      647.58     39.21 o 
  -1  -1  11      150.68      155.91     19.21 o 
   0  -1  11       57.90       32.20      8.61 o 
   1  -1  11      294.70      344.72     27.75 o 
   2  -1  11        2.24       -6.18      6.26 o 
   3  -1  11       68.56       76.96     25.20 o 
   4  -1  11        0.01       -6.84      8.63 o 
   5  -1  11      353.87      431.09     37.04 o 
   6  -1  11        2.37      -11.82      9.46 o 
   7  -1  11       67.62       75.79     23.39 o 
   8  -1  11      304.48      383.09     50.71 o 
   9  -1  11      401.86      376.52     36.29 o 
  10  -1  11       40.19       48.67     15.90 o 
  11  -1  11       60.17       50.32     35.92 o 
  12  -1  11       34.04       14.83     17.16 o 
  13  -1  11        6.40      -11.45     26.34 o 
  -9   0  11      208.60      218.76     30.73 o 
  -8   0  11       53.81       47.09     25.66 o 
  -7   0  11       10.38       -3.56     27.47 o 
  -6   0  11        2.86      -11.10     13.35 o 
  -5   0  11        8.89        8.29     12.98 o 
  -4   0  11      113.01      119.82     18.26 o 
  -3   0  11      623.17      624.39     47.23 o 
  -2   0  11       11.80        8.57      8.06 o 
  -1   0  11       62.87       66.88     10.17 o 
   0   0  11       30.73        9.39      7.74 o 
   1   0  11      310.45      277.97     19.91 o 
   2   0  11        9.88        1.94      5.87 o 
   3   0  11        1.23       -5.08      9.13 o 
   4   0  11       63.80       63.17     12.48 o 
   5   0  11       92.48       72.10     13.32 o 
   6   0  11       12.16        6.39      9.68 o 
   7   0  11        5.26        1.67     10.01 o 
   8   0  11       91.43       73.31     15.48 o 
   9   0  11     3199.58     3471.50    239.22 o 
  10   0  11       35.52       37.05     15.94 o 
  11   0  11       46.47        7.85     33.58 o 
  12   0  11       21.38       -0.11     15.04 o 
  13   0  11        3.24      -10.84     22.86 o 
  -9   1  11        0.00      -36.52     47.31 o 
  -8   1  11        0.71      -24.08     15.49 o 
  -7   1  11        3.69       -6.60     13.85 o 
  -6   1  11      100.05       89.13     17.88 o 
  -5   1  11       54.16       25.12     13.51 o 
  -4   1  11      659.85      761.23     62.48 o 
  -3   1  11      261.81      221.67     29.81 o 
  -2   1  11       89.11       88.67     11.26 o 
  -1   1  11       51.08       37.94      8.59 o 
   0   1  11       10.30        1.24      6.55 o 
   1   1  11      438.59      421.34     26.21 o 
   2   1  11        0.40        5.07      5.92 o 
   3   1  11       83.86       60.16      7.97 o 
   4   1  11       32.44       16.16      9.28 o 
   5   1  11        7.65        2.02      8.67 o 
   6   1  11       76.89       58.41     12.85 o 
   7   1  11        5.68       -9.83      9.73 o 
   8   1  11       69.16       74.13     21.66 o 
   9   1  11      490.65      545.54     46.93 o 
  10   1  11        1.49        0.72     13.71 o 
  11   1  11      306.84      344.76     35.24 o 
  12   1  11        2.58      -13.57     14.96 o 
  13   1  11        0.22       14.85     17.34 o 
  14   1  11      135.83      135.18     25.57 o 
  -9   2  11        2.92      -14.66     16.84 o 
  -8   2  11        1.14        1.86     16.15 o 
  -7   2  11      201.84      224.92     28.83 o 
  -6   2  11       16.97       -0.96     14.41 o 
  -5   2  11       90.54       77.89     17.13 o 
  -4   2  11       32.97       23.23     13.06 o 
  -3   2  11      593.95      606.93     46.37 o 
  -2   2  11       32.00       18.70      8.37 o 
  -1   2  11       49.69       40.79     12.44 o 
   0   2  11       42.74       26.45      7.23 o 
   1   2  11      289.55      306.88     25.80 o 
   2   2  11       22.02        5.46      5.88 o 
   3   2  11       23.75       11.35      6.52 o 
   4   2  11     1158.19     1152.77     65.30 o 
   5   2  11      201.63      256.25     24.50 o 
   6   2  11       15.96       13.21      9.50 o 
   7   2  11        0.30        4.02      9.41 o 
   8   2  11        1.85       -7.34     10.74 o 
   9   2  11      110.36       52.69     15.09 o 
  10   2  11      466.23      519.94     44.87 o 
  11   2  11     1227.43     1292.83     93.80 o 
  12   2  11      159.57      171.31     24.72 o 
  13   2  11       27.57       30.02     17.12 o 
  14   2  11      284.24      340.09     38.43 o 
  -9   3  11      214.04      258.52     34.00 o 
  -8   3  11       27.83       11.03     18.26 o 
  -7   3  11       43.59       76.90     18.95 o 
  -6   3  11       42.86       35.56     15.73 o 
  -5   3  11       54.86       42.15     14.40 o 
  -4   3  11      370.12      385.03     64.67 o 
  -3   3  11      506.44      530.42     42.78 o 
  -2   3  11      163.32      139.22     13.70 o 
  -1   3  11      266.35      304.61     27.98 o 
   0   3  11        3.24       -6.43      5.95 o 
   1   3  11       51.98       16.88     14.30 o 
   2   3  11        0.82       -7.31      5.95 o 
   3   3  11       52.18       29.80      7.34 o 
   4   3  11     1643.92     1847.51    103.01 o 
   5   3  11      144.87      179.02     14.65 o 
   6   3  11       92.97       99.31     15.31 o 
   7   3  11      152.68      154.10     19.10 o 
   8   3  11      457.64      475.77     39.43 o 
   9   3  11     3736.69     4214.11    287.52 o 
  10   3  11        0.57       -2.52     12.14 o 
  11   3  11      498.56      544.12     47.01 o 
  12   3  11        1.63      -19.59     14.40 o 
  13   3  11        7.94       -3.22     28.07 o 
  14   3  11        0.37      -35.24     36.14 o 
  -9   4  11       55.43       31.69     21.14 o 
  -8   4  11        0.01        1.36     38.26 o 
  -7   4  11       96.46       71.08     18.51 o 
  -6   4  11       17.90       -0.66     26.49 o 
  -5   4  11      880.60      967.30     71.99 o 
  -4   4  11      539.59      579.44     45.46 o 
  -3   4  11      958.27     1090.67     78.76 o 
  -2   4  11      750.10      746.75     44.20 o 
  -1   4  11      165.33      196.19     16.37 o 
   0   4  11      120.71      139.49     13.86 o 
   1   4  11        0.05        7.50      6.41 o 
   2   4  11      323.74      312.84     29.70 o 
   3   4  11       74.39       71.45      9.13 o 
   4   4  11       62.41       47.15      8.24 o 
   5   4  11      242.42      289.79     20.65 o 
   6   4  11       25.67       26.84      7.82 o 
   7   4  11        2.96       -1.97      7.49 o 
   8   4  11       71.99       47.33     14.71 o 
   9   4  11       45.35       44.06     15.54 o 
  10   4  11        5.62        6.44     12.36 o 
  11   4  11      508.32      561.38     68.29 o 
  12   4  11        0.22       -5.19     14.37 o 
  13   4  11       19.90        3.81     16.16 o 
  14   4  11       65.76       43.50     20.72 o 
  -9   5  11        0.26        8.34     20.06 o 
  -8   5  11        2.68       -8.31     16.39 o 
  -7   5  11      149.77      185.75     27.37 o 
  -6   5  11        8.37       -6.73     14.30 o 
  -5   5  11        3.07      -14.28     11.68 o 
  -4   5  11       18.73        2.04     12.11 o 
  -3   5  11        0.68       -2.74     10.81 o 
  -2   5  11      190.98      229.53     18.60 o 
  -1   5  11      112.24      104.96     11.64 o 
   0   5  11       28.17       15.36      7.13 o 
   1   5  11       32.00       17.76      7.38 o 
   2   5  11       68.27       62.72      8.86 o 
   3   5  11      294.76      325.68     22.23 o 
   4   5  11        7.90       -3.36      6.51 o 
   5   5  11     1024.23     1054.55     60.44 o 
   6   5  11      272.98      298.77     22.00 o 
   7   5  11       45.23       45.49      9.54 o 
   8   5  11       45.09       29.37      9.39 o 
   9   5  11       87.44       72.78     14.83 o 
  10   5  11       26.89        6.21     12.21 o 
  11   5  11      205.37      248.86     49.65 o 
  12   5  11        8.05       -2.92     14.07 o 
  13   5  11        0.53      -27.00     15.35 o 
  14   5  11       56.61       95.59     23.44 o 
  -8   6  11      147.25      140.18     27.12 o 
  -7   6  11      380.01      358.86     38.19 o 
  -6   6  11       71.88       41.30     17.32 o 
  -5   6  11       33.99       23.38     14.80 o 
  -4   6  11      667.62      755.28     57.33 o 
  -3   6  11      448.60      491.30     41.97 o 
  -2   6  11       83.59       67.91     10.45 o 
  -1   6  11       81.39       69.24     10.35 o 
   0   6  11       12.32       11.81      7.44 o 
   1   6  11     1272.15     1342.27     76.15 o 
   2   6  11      479.05      450.70     28.14 o 
   3   6  11       13.32        6.27      7.00 o 
   4   6  11     1261.09     1294.23     73.41 o 
   5   6  11       82.53       72.77     17.54 o 
   6   6  11      538.26      624.73     37.62 o 
   7   6  11      271.15      316.35     23.41 o 
   8   6  11      250.36      322.05     24.35 o 
   9   6  11      265.42      206.57     18.90 o 
  10   6  11       21.68       14.05     15.47 o 
  11   6  11        7.42      -13.27     13.74 o 
  12   6  11       38.26        4.29     26.86 o 
  13   6  11        5.69      -15.44     15.86 o 
  14   6  11       63.62       85.19     35.31 o 
  -8   7  11       40.65       53.66     21.44 o 
  -7   7  11       14.76        3.40     16.55 o 
  -6   7  11       13.86       -5.14     15.06 o 
  -5   7  11       51.36       19.41     15.79 o 
  -4   7  11      100.06      100.56     18.39 o 
  -3   7  11      391.22      432.99     35.25 o 
  -2   7  11      130.03      111.74     13.04 o 
  -1   7  11       14.68        3.58      7.74 o 
   0   7  11      297.88      350.00     29.81 o 
   1   7  11       41.44       27.62      8.15 o 
   2   7  11       26.90       21.14      7.72 o 
   3   7  11       26.94       15.73      7.46 o 
   4   7  11        8.84       -7.82      6.93 o 
   5   7  11     1158.20     1172.99     67.16 o 
   6   7  11      419.93      432.59     32.74 o 
   7   7  11      110.87      110.36     13.19 o 
   8   7  11      283.47      265.79     21.73 o 
   9   7  11      546.57      466.14     41.79 o 
  10   7  11        7.32       -9.22     10.30 o 
  11   7  11        9.56      -15.88     15.39 o 
  12   7  11        0.36       -9.39     15.54 o 
  13   7  11       96.43       83.75     21.46 o 
  14   7  11       19.39       58.28     22.36 o 
  -8   8  11        2.87      -37.33     18.66 o 
  -7   8  11        0.51      -24.07     17.63 o 
  -6   8  11       26.29       23.87     17.66 o 
  -5   8  11      258.47      274.56     30.59 o 
  -4   8  11        3.95        5.89     22.34 o 
  -3   8  11       34.33       20.14      9.91 o 
  -2   8  11      188.71      205.50     26.20 o 
  -1   8  11        7.54       -7.74      7.87 o 
   0   8  11        0.35        2.92      8.10 o 
   1   8  11      185.22      174.37     15.85 o 
   2   8  11      188.67      205.63     23.60 o 
   3   8  11      124.23      140.48     14.20 o 
   4   8  11      493.66      469.66     29.61 o 
   5   8  11     1126.58     1140.64     65.68 o 
   6   8  11      259.92      309.04     23.26 o 
   7   8  11      309.88      370.18     26.89 o 
   8   8  11      556.37      543.03     34.24 o 
   9   8  11      221.29      206.92     19.57 o 
  10   8  11       11.56       12.68     11.09 o 
  11   8  11      281.30      236.53     22.10 o 
  12   8  11        0.42       26.41     21.13 o 
  13   8  11       28.42        1.66     24.30 o 
  -7   9  11       11.20       11.74     19.79 o 
  -6   9  11       41.12       13.08     20.09 o 
  -5   9  11        0.48       14.98     15.92 o 
  -4   9  11      590.88      669.40     80.44 o 
  -3   9  11      144.98      135.87     24.34 o 
  -2   9  11      120.50      129.35     15.54 o 
  -1   9  11       66.68       59.33     11.33 o 
   0   9  11      167.25      159.32     16.23 o 
   1   9  11       10.64        2.66      8.40 o 
   2   9  11        1.13       -6.42      8.03 o 
   3   9  11      280.65      303.89     24.39 o 
   4   9  11     1479.75     1584.08    108.90 o 
   5   9  11      541.50      519.66     40.39 o 
   6   9  11        3.36      -13.67     10.87 o 
   7   9  11        1.70       -1.87     11.50 o 
   8   9  11        3.75      -19.01     13.73 o 
   9   9  11      117.64      135.15     22.64 o 
  10   9  11       49.45       38.91     15.95 o 
  11   9  11      162.05      131.85     21.27 o 
  12   9  11       23.51       -2.83     15.02 o 
  13   9  11      212.86      274.07     44.67 o 
  -7  10  11       22.36       26.75     20.61 o 
  -6  10  11       14.26      -25.34     16.71 o 
  -5  10  11      927.05     1212.62    130.54 o 
  -4  10  11      114.23       93.49     22.41 o 
  -3  10  11        7.55      -10.41     10.19 o 
  -2  10  11      188.82      223.31     24.91 o 
  -1  10  11        1.64       -6.46     11.11 o 
   0  10  11       24.80        8.01     14.11 o 
   1  10  11      111.39      104.61     16.97 o 
   2  10  11        5.47        2.96     29.20 o 
   3  10  11     1066.89     1182.85     83.45 o 
   4  10  11     1868.07     2018.53    137.93 o 
   5  10  11     3656.58     4076.08    272.07 o 
   6  10  11     1360.69     1476.87    102.87 o 
   7  10  11      162.85      200.64     23.58 o 
   8  10  11       15.20        2.05     13.05 o 
   9  10  11      200.84      186.10     23.86 o 
  10  10  11        5.23       -0.84     16.15 o 
  11  10  11      164.30      151.38     22.94 o 
  12  10  11       32.86       61.03     18.64 o 
  -6  11  11        3.56       -7.85     21.13 o 
  -5  11  11      233.89      234.68     41.35 o 
  -4  11  11       34.16       19.77     20.83 o 
  -3  11  11      300.49      411.95     98.85 o 
  -2  11  11        4.66       -7.18     12.98 o 
  -1  11  11        1.84        0.68     12.96 o 
   0  11  11       81.73       84.28     16.69 o 
   1  11  11       17.84        2.15     11.79 o 
   2  11  11        5.30        0.28     11.95 o 
   3  11  11       65.24       45.73     14.57 o 
   4  11  11      175.88      242.53     26.63 o 
   5  11  11        1.16      -15.12     11.58 o 
   6  11  11     1427.78     1547.65    107.83 o 
   7  11  11        7.65        9.25     13.19 o 
   8  11  11       11.83        5.25     13.11 o 
   9  11  11        1.45      -10.40     13.38 o 
  10  11  11        6.48      -14.55     15.18 o 
  11  11  11        2.27       -4.08     15.72 o 
  12  11  11        2.68      -13.56     16.80 o 
  -5  12  11       54.95       47.24     24.60 o 
  -4  12  11       28.72       10.56     23.24 o 
  -3  12  11       78.94       65.65     24.30 o 
  -2  12  11        2.40       -1.31     14.35 o 
  -1  12  11        4.64        3.21     24.07 o 
   0  12  11        2.32        3.18     17.88 o 
   1  12  11        8.68       16.15     29.43 o 
   2  12  11      106.32      100.53     18.99 o 
   3  12  11      106.90      126.80     41.50 o 
   4  12  11       46.08       39.53     14.48 o 
   5  12  11      861.35      874.71     64.78 o 
   6  12  11      404.70      388.82     41.65 o 
   7  12  11       14.03       -6.93     13.11 o 
   8  12  11      115.94      102.89     45.73 o 
   9  12  11        3.56        1.56     16.68 o 
  10  12  11        0.67       -3.56     16.27 o 
  11  12  11      273.83      250.04     30.80 o 
  -4  13  11       32.76       43.01     23.54 o 
  -3  13  11       57.66       40.75     24.90 o 
  -2  13  11        0.10       -5.97     23.32 o 
  -1  13  11        9.74       -6.37     14.78 o 
   0  13  11      374.64      431.15    102.10 o 
   1  13  11        8.61       -7.78     13.85 o 
   2  13  11        6.25      -11.74     13.71 o 
   3  13  11       46.35       28.80     15.31 o 
   4  13  11      184.97      259.98     68.44 o 
   5  13  11      334.06      292.20     31.21 o 
   6  13  11       42.65       35.86     15.45 o 
   7  13  11       13.65       14.95     14.32 o 
   8  13  11       34.29       24.30     15.78 o 
   9  13  11        9.89       -8.07     15.62 o 
  10  13  11       20.71       15.18     24.68 o 
  -3  14  11        6.63       -1.51     22.03 o 
  -2  14  11        2.55      -21.82     15.47 o 
  -1  14  11       33.34       23.87     16.38 o 
   0  14  11       23.84       11.35     15.79 o 
   1  14  11        0.82      -16.39     13.72 o 
   2  14  11       10.36        7.17     15.22 o 
   3  14  11       31.47       21.16     15.52 o 
   4  14  11        3.29        3.93     14.99 o 
   5  14  11      108.45       75.26     19.49 o 
   6  14  11       62.58       43.10     17.36 o 
   7  14  11        0.73       -1.44     14.20 o 
   8  14  11      108.96      132.86     24.19 o 
   9  14  11       32.97        5.72     17.13 o 
  -1  15  11        4.39      -15.63     37.96 o 
   0  15  11       92.00       90.56     21.84 o 
   1  15  11       10.16       22.07     16.67 o 
   2  15  11       11.32        4.28     19.32 o 
   3  15  11        9.88       25.82     17.59 o 
   4  15  11       19.37        7.58     16.31 o 
   5  15  11       18.29       17.03     16.05 o 
   6  15  11       20.27       29.47     18.13 o 
   7  15  11        0.91      -12.62     21.96 o 
   8  15  11       15.69       28.20     19.26 o 
   1  16  11       17.86        6.87     17.71 o 
   2  16  11      129.80      171.17     41.13 o 
   3  16  11       81.57       76.45     21.60 o 
   4  16  11       14.06        3.14     19.17 o 
   5  16  11       15.51        1.93     17.49 o 
  -1  -9  12       13.06       -0.43     22.18 o 
   0  -9  12       13.33      -20.28     17.36 o 
   1  -9  12        1.60       -1.81     17.50 o 
   2  -9  12       15.42      -15.61     17.70 o 
   3  -9  12       33.36       17.76     26.34 o 
   4  -9  12        2.79        1.08     17.22 o 
   5  -9  12      108.16      140.26     25.08 o 
  -3  -8  12        0.09      -19.32     22.64 o 
  -2  -8  12        6.17       -4.06     17.81 o 
  -1  -8  12       54.33       15.32     17.50 o 
   0  -8  12      153.67      129.34     24.47 o 
   1  -8  12       31.54       37.85     37.20 o 
   2  -8  12      103.02       89.42     21.82 o 
   3  -8  12      354.18      441.37     43.64 o 
   4  -8  12      269.34      320.15     35.83 o 
   5  -8  12       55.46       85.72     21.34 o 
   6  -8  12       12.93       11.45     18.19 o 
   7  -8  12      129.26      168.88     27.36 o 
  -4  -7  12       49.82       69.27     29.13 o 
  -3  -7  12        0.03       -3.92     22.03 o 
  -2  -7  12       33.36       26.06     16.46 o 
  -1  -7  12        9.27       -5.73     24.60 o 
   0  -7  12      272.67      321.20     36.52 o 
   1  -7  12      190.77      173.59     25.29 o 
   2  -7  12      201.79      208.83     38.11 o 
   3  -7  12       81.14       93.35     20.15 o 
   4  -7  12       19.61      -10.32     13.64 o 
   5  -7  12      360.41      479.74     45.40 o 
   6  -7  12       31.07       23.59     16.84 o 
   7  -7  12      176.93      205.82     28.92 o 
   8  -7  12        0.00      -26.72     16.65 o 
  -5  -6  12        0.06       -3.19     17.23 o 
  -4  -6  12        3.61      -30.18     20.07 o 
  -3  -6  12       64.46       83.00     27.77 o 
  -2  -6  12       52.15       35.91     17.18 o 
  -1  -6  12        4.71        0.39     13.52 o 
   0  -6  12        1.30      -12.18     13.03 o 
   1  -6  12       41.93       47.00     16.27 o 
   2  -6  12        1.59      -11.15     13.01 o 
   3  -6  12      110.45      111.39     21.88 o 
   4  -6  12       27.92        8.11     14.03 o 
   5  -6  12        0.00       -1.79     14.33 o 
   6  -6  12       32.12       42.73     15.88 o 
   7  -6  12        0.22      -12.35     14.73 o 
   8  -6  12        0.88       -0.57     16.81 o 
   9  -6  12        0.00        4.14     16.73 o 
  -6  -5  12       54.26       48.56     21.15 o 
  -5  -5  12      184.48      173.12     25.03 o 
  -4  -5  12       43.08       21.58     16.24 o 
  -3  -5  12        2.89       10.31     18.56 o 
  -2  -5  12        2.75       11.81     13.88 o 
  -1  -5  12      706.00      736.91     56.91 o 
   0  -5  12       97.93       70.20     17.53 o 
   1  -5  12       83.35       96.57     17.97 o 
   2  -5  12       23.79        5.68     12.86 o 
   3  -5  12        1.53       -3.43     12.11 o 
   4  -5  12       85.09      115.18     19.19 o 
   5  -5  12        7.85       11.62     14.14 o 
   6  -5  12        1.28       -9.33     13.10 o 
   7  -5  12      123.75      103.81     20.83 o 
   8  -5  12       48.10       36.08     17.98 o 
   9  -5  12       17.20        3.98     19.02 o 
  10  -5  12       92.64       88.67     29.73 o 
  -7  -4  12        0.19      -27.02     16.52 o 
  -6  -4  12        5.06      -19.67     16.45 o 
  -5  -4  12       95.62       84.98     20.37 o 
  -4  -4  12        3.16       -6.26     13.66 o 
  -3  -4  12       27.45       16.08     13.69 o 
  -2  -4  12      107.45      103.37     14.95 o 
  -1  -4  12      418.61      518.26     47.24 o 
   0  -4  12       34.66       38.76     14.31 o 
   1  -4  12      378.58      434.42     39.27 o 
   2  -4  12       75.72       94.61     20.98 o 
   3  -4  12        1.59      -16.75     15.92 o 
   4  -4  12       85.00       92.45     17.65 o 
   5  -4  12       76.96       87.28     17.56 o 
   6  -4  12        4.21      -14.96     11.26 o 
   7  -4  12        0.45        7.98     15.32 o 
   8  -4  12       49.84        8.80     14.57 o 
   9  -4  12       17.26       14.98     15.47 o 
  10  -4  12       52.02       45.05     20.31 o 
  11  -4  12       83.23      123.98     26.78 o 
  -7  -3  12       10.48        7.73     16.50 o 
  -6  -3  12       26.03       21.19     16.79 o 
  -5  -3  12        4.64       13.67     15.92 o 
  -4  -3  12       55.70       57.87     15.86 o 
  -3  -3  12        3.66      -15.89     12.27 o 
  -2  -3  12       14.95        4.34      9.78 o 
  -1  -3  12        4.40      -18.08      9.50 o 
   0  -3  12      140.20      122.49     34.41 o 
   1  -3  12       34.46       14.65     19.54 o 
   2  -3  12      101.97       82.04     16.01 o 
   3  -3  12       18.25       15.77     11.74 o 
   4  -3  12       80.59       88.52     16.43 o 
   5  -3  12      754.59      847.55     63.61 o 
   6  -3  12      203.10      261.10     28.16 o 
   7  -3  12        4.71       -2.49     12.59 o 
   8  -3  12       65.76       22.82     14.49 o 
   9  -3  12       54.97       36.23     16.52 o 
  10  -3  12       76.35       62.52     18.29 o 
  11  -3  12       24.18       23.50     17.87 o 
  12  -3  12        5.56        0.20     18.64 o 
  -8  -2  12        0.05       -5.33     16.52 o 
  -7  -2  12       42.45       68.87     20.08 o 
  -6  -2  12       93.09      111.72     20.42 o 
  -5  -2  12        4.04      -18.16     15.62 o 
  -4  -2  12       25.22        0.77     12.62 o 
  -3  -2  12      159.62      151.75     20.92 o 
  -2  -2  12       62.35       48.77     11.09 o 
  -1  -2  12        5.94        6.23      9.42 o 
   0  -2  12      113.99      104.92     13.33 o 
   1  -2  12       86.09       55.05     14.24 o 
   2  -2  12       59.45       44.28     13.09 o 
   3  -2  12      192.85      174.55     33.28 o 
   4  -2  12      482.62      503.19     40.31 o 
   5  -2  12       19.17        1.92     11.06 o 
   6  -2  12       28.51       19.17     12.13 o 
   7  -2  12       21.29        1.24     12.11 o 
   8  -2  12        6.83        3.56     12.40 o 
   9  -2  12        3.43       -6.61     13.34 o 
  10  -2  12       13.53       -7.05     24.60 o 
  11  -2  12        2.42      -20.72     15.92 o 
  12  -2  12      195.16      202.25     28.42 o 
  -8  -1  12       59.71       25.27     20.37 o 
  -7  -1  12      110.25      117.35     22.50 o 
  -6  -1  12      205.94      232.01     49.20 o 
  -5  -1  12       69.44       85.34     17.59 o 
  -4  -1  12      217.60      241.85     27.19 o 
  -3  -1  12       14.60        1.86     11.24 o 
  -2  -1  12     1331.23     1519.00     86.44 o 
  -1  -1  12        3.18      -13.44      8.15 o 
   0  -1  12      666.96      761.73     45.55 o 
   1  -1  12     1327.36     1523.06     86.13 o 
   2  -1  12        0.70        8.50      9.76 o 
   3  -1  12      140.43      147.94     18.83 o 
   4  -1  12       21.37        4.44     10.08 o 
   5  -1  12      156.16      131.02     18.64 o 
   6  -1  12      129.68      134.72     19.25 o 
   7  -1  12       54.14       32.64     13.29 o 
   8  -1  12      621.61      629.43     49.76 o 
   9  -1  12       88.19       94.47     18.88 o 
  10  -1  12        0.00       -4.89     14.40 o 
  11  -1  12        0.36       -0.90     15.36 o 
  12  -1  12       74.45       60.36     20.35 o 
  13  -1  12        0.09      -36.05     18.03 o 
  -8   0  12        0.13       18.74     19.20 o 
  -7   0  12       25.01        6.16     15.53 o 
  -6   0  12        6.28       -7.39     20.52 o 
  -5   0  12      380.65      434.43     40.19 o 
  -4   0  12       76.96       66.80     15.60 o 
  -3   0  12      184.75      157.05     20.52 o 
  -2   0  12      658.49      669.29     40.80 o 
  -1   0  12     1189.28     1286.65     73.64 o 
   0   0  12     1378.73     1523.00     86.11 o 
   1   0  12       16.54       10.62      7.53 o 
   2   0  12       39.44       19.01      8.72 o 
   3   0  12        9.45        0.26      8.81 o 
   4   0  12       15.92        4.75      9.43 o 
   5   0  12       24.54       19.19     10.56 o 
   6   0  12        2.76       -6.14      9.93 o 
   7   0  12      223.22      194.95     22.91 o 
   8   0  12       89.18       65.27     16.35 o 
   9   0  12       10.78       -7.24     12.28 o 
  10   0  12      552.35      667.31     54.58 o 
  11   0  12       34.61       19.37     15.36 o 
  12   0  12        0.22      -10.83     17.73 o 
  13   0  12       36.24       43.00     20.37 o 
  -8   1  12       66.74       88.34     22.23 o 
  -7   1  12      143.45      175.61     28.83 o 
  -6   1  12       14.84        0.17     14.03 o 
  -5   1  12        2.58      -18.90     11.95 o 
  -4   1  12      261.83      296.44     31.84 o 
  -3   1  12       78.66       46.94     14.40 o 
  -2   1  12       47.58       39.30     10.09 o 
  -1   1  12     1265.95     1376.87     78.39 o 
   0   1  12       21.62        7.26      7.54 o 
   1   1  12      102.85       74.06      9.76 o 
   2   1  12        0.11       -2.84      6.48 o 
   3   1  12        3.14       -2.84      6.04 o 
   4   1  12        3.88        1.33      8.56 o 
   5   1  12      130.48      131.89     17.33 o 
   6   1  12        0.00      -12.72     14.26 o 
   7   1  12        3.40        0.17     10.32 o 
   8   1  12       41.77       44.24     14.12 o 
   9   1  12      103.53       72.53     17.51 o 
  10   1  12      880.81      866.84     65.55 o 
  11   1  12       60.70       56.58     17.22 o 
  12   1  12       61.09       36.07     17.81 o 
  13   1  12       34.44      -11.78     17.20 o 
  -8   2  12        0.86        6.68     17.50 o 
  -7   2  12       30.97        5.01     17.48 o 
  -6   2  12        2.59       -2.95     12.91 o 
  -5   2  12       20.29        9.09     23.09 o 
  -4   2  12      323.85      424.39     51.54 o 
  -3   2  12     1709.58     1945.51    136.00 o 
  -2   2  12      939.82      997.29     57.79 o 
  -1   2  12      143.55      151.00     17.17 o 
   0   2  12       76.25       58.06      9.50 o 
   1   2  12        0.13       -5.70      6.65 o 
   2   2  12      255.11      265.72     19.51 o 
   3   2  12        7.83       -0.83      6.17 o 
   4   2  12       14.81        2.53      6.01 o 
   5   2  12       19.69       15.25     10.05 o 
   6   2  12      239.77      278.33     36.75 o 
   7   2  12      165.58      191.38     30.94 o 
   8   2  12      271.86      261.43     61.65 o 
   9   2  12       48.07       48.91     15.06 o 
  10   2  12      916.56      984.80     73.38 o 
  11   2  12      280.58      253.85     34.71 o 
  12   2  12       27.50        3.99     26.94 o 
  13   2  12       25.38       35.29     17.56 o 
  -8   3  12      139.09      169.20     28.79 o 
  -7   3  12       68.41      103.45     46.03 o 
  -6   3  12        0.58      -20.37     18.26 o 
  -5   3  12        3.88       -5.33     12.91 o 
  -4   3  12       56.93       55.63     14.60 o 
  -3   3  12      294.57      303.10     29.68 o 
  -2   3  12      590.37      574.19     35.28 o 
  -1   3  12       33.65       15.24      7.98 o 
   0   3  12       22.36       21.04      7.63 o 
   1   3  12        1.84        2.33      6.68 o 
   2   3  12       53.18       26.64      8.31 o 
   3   3  12      164.76      193.65     15.77 o 
   4   3  12       40.48       25.49      7.75 o 
   5   3  12       39.84       28.92     10.91 o 
   6   3  12       23.92       13.22     10.74 o 
   7   3  12      780.51      837.88     62.05 o 
   8   3  12       25.67       11.01     10.99 o 
   9   3  12      321.23      385.78     36.26 o 
  10   3  12       55.09       33.91     14.01 o 
  11   3  12       14.96        1.63     13.94 o 
  12   3  12       39.62       31.47     15.79 o 
  13   3  12       36.36       33.60     20.98 o 
  14   3  12        1.44       -8.02     19.12 o 
  -8   4  12      253.07      311.92     36.30 o 
  -7   4  12        8.73       25.02     25.05 o 
  -6   4  12      109.82       87.12     20.00 o 
  -5   4  12        6.51        0.53     13.84 o 
  -4   4  12        6.43       -7.32     19.85 o 
  -3   4  12       40.45       26.04     12.98 o 
  -2   4  12      116.52      112.09     13.14 o 
  -1   4  12       50.69       47.34      9.75 o 
   0   4  12       86.44       78.02     10.41 o 
   1   4  12        0.12       -2.71      7.10 o 
   2   4  12      250.44      320.15     22.79 o 
   3   4  12        1.28       -8.90      6.19 o 
   4   4  12      281.52      318.12     31.30 o 
   5   4  12      214.22      246.34     18.97 o 
   6   4  12      567.21      497.90     39.09 o 
   7   4  12      975.86     1038.59     89.19 o 
   8   4  12      232.39      261.78     27.08 o 
   9   4  12       66.26       52.32     25.43 o 
  10   4  12      130.76       89.86     17.20 o 
  11   4  12        7.45      -15.67     13.91 o 
  12   4  12        5.15        0.73     14.54 o 
  13   4  12        6.60      -17.69     15.95 o 
  14   4  12        2.66      -17.36     21.51 o 
  -8   5  12      212.47      240.16     36.07 o 
  -7   5  12        2.89        8.21     18.20 o 
  -6   5  12       32.12       11.16     16.15 o 
  -5   5  12       58.14       46.49     17.28 o 
  -4   5  12      101.44       88.38     17.73 o 
  -3   5  12      824.34      899.76     66.52 o 
  -2   5  12      477.12      462.70     29.30 o 
  -1   5  12     1847.29     1974.05    110.73 o 
   0   5  12       60.13       71.09     10.27 o 
   1   5  12      305.00      366.53     25.31 o 
   2   5  12      109.75       98.78     11.39 o 
   3   5  12       83.68       77.21     10.18 o 
   4   5  12       15.10        2.98      7.07 o 
   5   5  12      321.43      299.56     21.42 o 
   6   5  12      155.05      150.12     14.74 o 
   7   5  12      253.13      238.46     25.44 o 
   8   5  12       45.61       32.15     12.06 o 
   9   5  12       56.20       48.08     16.15 o 
  10   5  12        2.09        2.58     12.08 o 
  11   5  12       63.67       46.07     16.31 o 
  12   5  12       11.13       22.23     15.28 o 
  13   5  12       22.17        4.32     19.92 o 
  14   5  12       11.42      -16.74     19.36 o 
  -8   6  12      335.90      398.50     43.15 o 
  -7   6  12        0.84      -14.22     16.10 o 
  -6   6  12       14.38       -1.11     15.90 o 
  -5   6  12       54.60       29.79     15.38 o 
  -4   6  12        6.67        7.62     13.55 o 
  -3   6  12      109.97       99.75     17.87 o 
  -2   6  12       47.96       34.42      9.60 o 
  -1   6  12        5.87      -12.84      7.74 o 
   0   6  12        8.63        7.80      7.81 o 
   1   6  12      547.75      551.22     33.71 o 
   2   6  12        3.53      -10.44      6.72 o 
   3   6  12      128.46      148.62     34.35 o 
   4   6  12      117.36      121.15     22.99 o 
   5   6  12       19.37        8.18      8.05 o 
   6   6  12     1372.20     1479.56     83.80 o 
   7   6  12     1412.52     1523.55     86.60 o 
   8   6  12       12.29       10.29      9.56 o 
   9   6  12        4.39       -1.99     11.82 o 
  10   6  12       31.05        3.61     14.04 o 
  11   6  12       33.31       36.23     15.13 o 
  12   6  12       12.48        5.99     14.84 o 
  13   6  12        0.15       -6.14     17.32 o 
  -7   7  12        0.11       -2.98     19.33 o 
  -6   7  12       57.95       79.02     20.49 o 
  -5   7  12      205.12      203.08     27.36 o 
  -4   7  12      235.85      213.62     26.65 o 
  -3   7  12       62.45       41.73     14.73 o 
  -2   7  12        1.72      -11.72      8.63 o 
  -1   7  12      748.15      803.86     47.81 o 
   0   7  12      513.24      526.75     32.82 o 
   1   7  12       11.62        6.47      7.75 o 
   2   7  12      365.19      345.06     24.80 o 
   3   7  12      118.21      113.74     12.77 o 
   4   7  12      129.58      119.71     16.60 o 
   5   7  12      578.48      574.52     35.28 o 
   6   7  12     1388.00     1492.69     84.34 o 
   7   7  12      849.97      949.38     55.69 o 
   8   7  12      932.80      967.13     56.90 o 
   9   7  12       89.91       98.35     16.78 o 
  10   7  12       44.18       17.62     12.96 o 
  11   7  12        1.30       -5.56     13.55 o 
  12   7  12        0.78       -0.01     15.07 o 
  13   7  12        2.49        0.72     18.41 o 
  -7   8  12       44.83       50.36     21.69 o 
  -6   8  12       69.85       76.81     20.04 o 
  -5   8  12        0.38        3.08     15.72 o 
  -4   8  12      209.30      253.96     31.92 o 
  -3   8  12        0.01      -25.16     12.58 o 
  -2   8  12       20.50       -5.75      9.61 o 
  -1   8  12       54.67       50.25     10.89 o 
   0   8  12        0.00       -6.40      8.12 o 
   1   8  12       15.03        6.06      8.00 o 
   2   8  12      296.25      302.47     38.71 o 
   3   8  12        2.76        1.93      8.02 o 
   4   8  12       23.89       18.53     13.45 o 
   5   8  12       89.67       83.72     12.67 o 
   6   8  12       52.09       30.04     13.41 o 
   7   8  12      174.10      146.58     15.46 o 
   8   8  12       97.24       84.44     17.41 o 
   9   8  12        0.82        3.02     10.67 o 
  10   8  12      279.71      273.04     23.50 o 
  11   8  12        7.78       -7.87     13.86 o 
  12   8  12        1.45      -17.36     18.26 o 
  13   8  12       69.91       72.74     28.07 o 
  -7   9  12        0.19      -10.51     20.00 o 
  -6   9  12       46.76       62.52     22.38 o 
  -5   9  12       72.13      102.36     20.98 o 
  -4   9  12      212.57      321.61     50.10 o 
  -3   9  12       12.21       12.55     14.99 o 
  -2   9  12       35.75       17.89     10.64 o 
  -1   9  12       49.32       31.47     10.92 o 
   0   9  12        1.44       -3.48      8.52 o 
   1   9  12        4.14       -9.80      8.32 o 
   2   9  12       43.16       58.17     11.00 o 
   3   9  12       14.38        9.59      9.51 o 
   4   9  12     1699.59     1903.38    129.87 o 
   5   9  12        1.31      -13.65     11.39 o 
   6   9  12      531.99      560.10     43.43 o 
   7   9  12      209.01      233.98     34.11 o 
   8   9  12       13.10       16.11     12.96 o 
   9   9  12        0.32       -7.06     18.94 o 
  10   9  12      145.97      130.53     20.49 o 
  11   9  12       14.15        4.23     17.88 o 
  12   9  12      182.88      174.61     34.41 o 
  13   9  12        0.36      -36.37     23.85 o 
  -6  10  12       40.81       39.26     42.26 o 
  -5  10  12       46.56       62.88     33.88 o 
  -4  10  12      492.10      584.95     51.66 o 
  -3  10  12      469.47      488.97     60.82 o 
  -2  10  12       33.67       35.74     14.82 o 
  -1  10  12        8.44      -10.26     11.30 o 
   0  10  12        0.28      -17.66     10.86 o 
   1  10  12       21.23       11.44     12.33 o 
   2  10  12        5.91       -4.90     12.83 o 
   3  10  12        3.57       -7.47     12.05 o 
   4  10  12      391.52      426.86     57.80 o 
   5  10  12      126.33      119.02     18.45 o 
   6  10  12      113.77       85.02     17.44 o 
   7  10  12        7.03      -10.11     12.38 o 
   8  10  12       30.49       15.00     13.25 o 
   9  10  12        0.52       -0.32     14.35 o 
  10  10  12        8.96        4.48     14.37 o 
  11  10  12        9.43       22.90     16.41 o 
  12  10  12       28.40       13.58     23.69 o 
  -4  11  12        0.02      -16.00     18.26 o 
  -3  11  12        8.96       15.39     21.73 o 
  -2  11  12       51.78       49.14     15.45 o 
  -1  11  12      370.51      415.81     70.55 o 
   0  11  12        5.07        3.87     11.67 o 
   1  11  12        9.77      -17.57     11.68 o 
   2  11  12      414.29      544.23     45.72 o 
   3  11  12       29.96        7.37     12.70 o 
   4  11  12        1.60        5.87     14.49 o 
   5  11  12      285.54      291.83     43.16 o 
   6  11  12       22.12       -9.02     12.58 o 
   7  11  12        2.43      -17.86     12.96 o 
   8  11  12       22.03       22.92     13.97 o 
   9  11  12       28.67       22.12     18.26 o 
  10  11  12        0.56      -27.58     15.17 o 
  11  11  12        4.59       18.93     16.91 o 
  12  11  12       22.14        0.35     17.30 o 
  -5  12  12       19.97       23.24     24.30 o 
  -4  12  12       24.44       32.60     24.45 o 
  -3  12  12        1.68        1.66     19.92 o 
  -2  12  12        2.57       -4.73     16.07 o 
  -1  12  12       54.71       34.98     15.72 o 
   0  12  12       30.22       39.82     27.69 o 
   1  12  12       30.02       13.84     13.74 o 
   2  12  12        2.43       -7.09     12.76 o 
   3  12  12       24.37       17.44     13.96 o 
   4  12  12      400.88      469.56     74.48 o 
   5  12  12       11.06       10.50     14.07 o 
   6  12  12       13.66        1.69     13.28 o 
   7  12  12      136.01      119.91     21.54 o 
   8  12  12        0.02        1.48     14.41 o 
   9  12  12       17.41       17.26     15.85 o 
  10  12  12       35.73       19.78     17.01 o 
  11  12  12        5.59      -17.60     17.13 o 
  -4  13  12       47.94       28.37     25.05 o 
  -3  13  12        7.93       27.01     24.75 o 
  -2  13  12       62.53       37.51     17.25 o 
  -1  13  12       20.60      -13.37     14.44 o 
   0  13  12       22.25       20.28     19.47 o 
   1  13  12        9.32      -19.94     14.27 o 
   2  13  12        0.00       -8.01     13.83 o 
   3  13  12       57.32       36.54     16.11 o 
   4  13  12      286.06      347.03     35.27 o 
   5  13  12        0.87      -21.63     15.47 o 
   6  13  12        8.58       -1.08     13.84 o 
   7  13  12        0.08        0.39     14.96 o 
   8  13  12        1.10       -5.90     15.92 o 
   9  13  12        0.00       -1.17     17.64 o 
  10  13  12        1.30        3.68     17.92 o 
  -2  14  12       46.54       46.67     19.67 o 
  -1  14  12        0.80        4.34     16.46 o 
   0  14  12       13.64       21.93     17.51 o 
   1  14  12        1.56      -10.95     15.69 o 
   2  14  12       18.72       11.03     22.79 o 
   3  14  12        3.65      -17.03     15.36 o 
   4  14  12        4.51      -18.20     14.12 o 
   5  14  12        0.24        9.41     16.14 o 
   6  14  12       70.85       49.80     18.08 o 
   7  14  12       97.10      103.14     20.99 o 
   8  14  12       10.04      -21.66     15.58 o 
   9  14  12       41.12       37.82     19.18 o 
   0  15  12       39.50       56.89     29.81 o 
   1  15  12       11.56       16.63     17.77 o 
   2  15  12        0.01      -20.85     15.53 o 
   3  15  12        0.52       -8.39     16.59 o 
   4  15  12       39.01       36.15     17.59 o 
   5  15  12        7.86       -3.88     16.27 o 
   6  15  12       44.94       32.62     18.18 o 
   7  15  12        8.15      -18.58     18.35 o 
  -1  -8  13        2.39       12.75     20.03 o 
   0  -8  13       48.79       40.81     26.94 o 
   1  -8  13        1.93      -30.36     16.56 o 
   2  -8  13       39.84       36.41     18.75 o 
   3  -8  13       24.83      -10.54     20.98 o 
   4  -8  13      194.10      295.83     37.80 o 
   5  -8  13       50.03       68.10     21.66 o 
  -3  -7  13        7.57      -21.43     25.66 o 
  -2  -7  13        6.26      -35.47     22.64 o 
  -1  -7  13       30.85       41.76     18.01 o 
   0  -7  13       61.25       96.99     22.24 o 
   1  -7  13      145.76      164.15     26.51 o 
   2  -7  13        4.36       11.65     15.95 o 
   3  -7  13        0.01      -13.42     15.61 o 
   4  -7  13      222.07      253.05     31.00 o 
   5  -7  13       60.69       48.38     27.62 o 
   6  -7  13       15.69       21.07     17.95 o 
   7  -7  13        3.75      -12.54     21.96 o 
  -4  -6  13       10.11       39.69     28.67 o 
  -3  -6  13      100.60       82.55     27.62 o 
  -2  -6  13       22.76        7.09     23.39 o 
  -1  -6  13       78.80       74.76     31.99 o 
   0  -6  13        0.19      -13.28     15.00 o 
   1  -6  13      103.77      113.48     28.07 o 
   2  -6  13       87.03       88.45     19.47 o 
   3  -6  13       90.03       92.25     21.96 o 
   4  -6  13       12.47       27.50     21.66 o 
   5  -6  13       49.88       65.57     19.00 o 
   6  -6  13        6.78        2.77     27.01 o 
   7  -6  13        6.86      -15.27     15.53 o 
   8  -6  13        1.68      -26.77     16.67 o 
  -5  -5  13       51.99       50.10     29.73 o 
  -4  -5  13       45.57       65.50     28.67 o 
  -3  -5  13       93.74       52.07     28.67 o 
  -2  -5  13       35.46       21.28     22.79 o 
  -1  -5  13        7.03        7.05     14.87 o 
   0  -5  13      195.42      217.87     27.42 o 
   1  -5  13       29.65       33.19     16.38 o 
   2  -5  13      271.92      321.86     33.70 o 
   3  -5  13      113.34      101.57     22.11 o 
   4  -5  13       15.41       -2.12     13.26 o 
   5  -5  13        8.33       22.64     14.97 o 
   6  -5  13        4.51       -6.66     14.23 o 
   7  -5  13       19.71      -11.13     24.60 o 
   8  -5  13       67.43       54.19     19.53 o 
   9  -5  13      129.84      160.73     26.94 o 
  10  -5  13        0.23        2.29     22.11 o 
  -6  -4  13      122.12      135.53     24.38 o 
  -5  -4  13       11.25       -4.01     16.27 o 
  -4  -4  13       12.62      -12.57     16.06 o 
  -3  -4  13        0.86       -7.85     20.37 o 
  -2  -4  13      291.57      392.08     56.14 o 
  -1  -4  13        0.93      -12.45     13.76 o 
   0  -4  13      107.24      127.72     21.28 o 
   1  -4  13       55.49       53.91     15.94 o 
   2  -4  13      113.49      129.14     21.12 o 
   3  -4  13      184.60      184.11     23.80 o 
   4  -4  13       23.25       11.72     22.94 o 
   5  -4  13       35.18       40.26     15.73 o 
   6  -4  13        5.50      -12.07     12.65 o 
   7  -4  13      163.99      187.91     26.18 o 
   8  -4  13       29.65       31.39     16.22 o 
   9  -4  13       83.15       97.16     21.36 o 
  10  -4  13        8.23        3.61     18.11 o 
  -6  -3  13       46.17       27.66     18.19 o 
  -5  -3  13        1.68       -5.77     14.55 o 
  -4  -3  13      461.34      650.91     55.02 o 
  -3  -3  13       57.19       51.58     16.57 o 
  -2  -3  13       91.28       81.95     27.17 o 
  -1  -3  13      646.80      691.65     53.63 o 
   0  -3  13        0.01        1.31     13.13 o 
   1  -3  13       50.49       15.58     13.28 o 
   2  -3  13      231.49      238.69     30.49 o 
   3  -3  13        9.18       12.75     14.56 o 
   4  -3  13       12.76        6.58     12.28 o 
   5  -3  13      132.89      139.38     20.05 o 
   6  -3  13       55.66       39.10     14.83 o 
   7  -3  13       20.57       19.52     15.62 o 
   8  -3  13        6.22       -6.51     12.90 o 
   9  -3  13        1.70      -17.44     14.18 o 
  10  -3  13       53.95       50.76     19.03 o 
  11  -3  13        2.44      -14.73     20.90 o 
  -7  -2  13       23.01       28.89     19.18 o 
  -6  -2  13       24.17       15.42     16.56 o 
  -5  -2  13       12.92      -14.33     17.51 o 
  -4  -2  13       77.25       75.50     17.71 o 
  -3  -2  13        1.48        3.72     16.22 o 
  -2  -2  13        0.99        2.21     14.71 o 
  -1  -2  13      997.81     1085.89     79.53 o 
   0  -2  13      729.44      786.09     59.63 o 
   1  -2  13      138.73      160.73     28.67 o 
   2  -2  13       78.96       97.36     31.47 o 
   3  -2  13       22.99       17.48     12.68 o 
   4  -2  13      330.89      358.67     33.98 o 
   5  -2  13       95.37      116.90     18.78 o 
   6  -2  13        4.84        5.69     12.44 o 
   7  -2  13      104.80      130.84     20.68 o 
   8  -2  13        0.31       -0.73     14.02 o 
   9  -2  13       53.48       13.09     16.06 o 
  10  -2  13       13.04        4.44     17.88 o 
  11  -2  13      278.57      289.83     34.17 o 
  12  -2  13       61.51       46.37     20.67 o 
  -7  -1  13        6.17       -4.04     17.95 o 
  -6  -1  13       18.80       27.60     17.07 o 
  -5  -1  13        8.20        3.13     15.23 o 
  -4  -1  13        5.26      -16.67     13.43 o 
  -3  -1  13       49.20       32.75     15.06 o 
  -2  -1  13      156.95      206.98     24.39 o 
  -1  -1  13     1066.53     1200.47     69.65 o 
   0  -1  13      150.07      132.70     34.41 o 
   1  -1  13      495.11      499.87     40.37 o 
   2  -1  13        3.08      -14.66     10.23 o 
   3  -1  13       15.32        5.82     10.46 o 
   4  -1  13      156.98      139.52     27.62 o 
   5  -1  13       21.51       20.07     11.29 o 
   6  -1  13      341.48      422.33     43.77 o 
   7  -1  13      139.44      168.65     22.54 o 
   8  -1  13       18.21      -11.64     11.77 o 
   9  -1  13       81.39       86.91     19.84 o 
  10  -1  13      163.21      133.68     27.92 o 
  11  -1  13      268.03      356.77     56.44 o 
  12  -1  13       25.90       24.16     18.17 o 
  -7   0  13        1.13      -14.25     16.68 o 
  -6   0  13       33.70       26.38     17.51 o 
  -5   0  13       89.22       70.14     39.16 o 
  -4   0  13        4.91       12.08     13.28 o 
  -3   0  13      113.45       96.61     17.55 o 
  -2   0  13       16.66        8.32     12.27 o 
  -1   0  13      141.72      155.35     21.54 o 
   0   0  13        3.79       -1.56      9.11 o 
   1   0  13     1709.80     1888.71    132.32 o 
   2   0  13       79.84       73.01     14.65 o 
   3   0  13       15.89       10.79     10.48 o 
   4   0  13        1.87        7.94     10.39 o 
   5   0  13       68.97       47.14     17.43 o 
   6   0  13      261.44      269.41     27.82 o 
   7   0  13        0.39      -10.49     11.04 o 
   8   0  13      286.65      333.64     33.58 o 
   9   0  13       91.47      101.17     31.47 o 
  10   0  13      120.96      114.49     21.50 o 
  11   0  13       37.68        9.05     16.37 o 
  12   0  13       31.24       23.25     17.93 o 
  13   0  13        0.03      -20.89     19.07 o 
  -7   1  13       22.39       -1.91     18.03 o 
  -6   1  13        0.93       -4.20     18.34 o 
  -5   1  13      189.38      206.46     26.46 o 
  -4   1  13        0.71      -12.61     12.39 o 
  -3   1  13        7.17        0.38     12.39 o 
  -2   1  13       29.33       18.23     12.51 o 
  -1   1  13     1121.25     1226.84     70.58 o 
   0   1  13     1980.93     2307.71    128.43 o 
   1   1  13      108.53       98.07     12.11 o 
   2   1  13      174.25      218.97     23.64 o 
   3   1  13      982.84     1076.85     77.75 o 
   4   1  13       21.70       10.79     11.50 o 
   5   1  13      181.50      193.47     45.80 o 
   6   1  13      207.88      215.08     25.51 o 
   7   1  13       18.75       -6.12     10.98 o 
   8   1  13      180.57      153.81     21.75 o 
   9   1  13      550.09      695.78     57.99 o 
  10   1  13        7.13       25.22     15.84 o 
  11   1  13        7.79      -16.69     15.01 o 
  12   1  13        8.68       -8.93     18.19 o 
  13   1  13        0.01      -16.84     22.41 o 
  -7   2  13        3.89       16.62     19.15 o 
  -6   2  13       12.58       23.15     15.48 o 
  -5   2  13       83.58       61.48     17.12 o 
  -4   2  13        7.97      -12.01     12.70 o 
  -3   2  13        7.53        2.68     12.14 o 
  -2   2  13      298.92      322.40     31.28 o 
  -1   2  13      652.99      680.16     41.21 o 
   0   2  13     1953.57     2218.25    123.83 o 
   1   2  13       84.24       93.34     14.71 o 
   2   2  13        1.73        2.87      7.19 o 
   3   2  13        0.69        3.94      9.25 o 
   4   2  13       43.40       37.46     11.52 o 
   5   2  13       70.39       60.21     15.47 o 
   6   2  13      266.04      272.47     38.56 o 
   7   2  13       80.65       41.18     17.13 o 
   8   2  13     2144.09     2506.27    174.48 o 
   9   2  13        7.98       -9.83     13.28 o 
  10   2  13       37.11       20.21     14.34 o 
  11   2  13      872.22      823.38     63.87 o 
  12   2  13       24.78       13.76     16.56 o 
  13   2  13        1.12      -10.55     17.21 o 
  -7   3  13      240.30      191.29     42.41 o 
  -6   3  13        9.43       25.26     17.75 o 
  -5   3  13        3.92       -0.80     14.62 o 
  -4   3  13        6.32       -0.99     11.75 o 
  -3   3  13        6.14       -9.14     11.36 o 
  -2   3  13      886.73     1013.75     73.90 o 
  -1   3  13        4.80      -12.50      8.08 o 
   0   3  13       46.08       44.29      9.55 o 
   1   3  13      236.22      265.90     35.50 o 
   2   3  13        4.68       -4.01      6.77 o 
   3   3  13        1.64       -4.46      6.71 o 
   4   3  13        2.48       -4.52      8.86 o 
   5   3  13      403.20      452.89     43.46 o 
   6   3  13        1.41      -11.52      9.41 o 
   7   3  13     1189.00     1225.30     88.08 o 
   8   3  13     1594.23     1810.10    127.58 o 
   9   3  13       62.68       63.19     17.43 o 
  10   3  13      250.13      295.44     31.18 o 
  11   3  13      158.22      156.21     23.58 o 
  12   3  13       68.22       50.25     18.77 o 
  13   3  13        0.00        4.60     17.47 o 
  -7   4  13       38.20        2.79     29.66 o 
  -6   4  13      108.71      131.63     23.65 o 
  -5   4  13      131.38      159.85     24.22 o 
  -4   4  13       46.61       54.10     15.94 o 
  -3   4  13       19.16        3.94     11.92 o 
  -2   4  13      105.64       84.93     16.47 o 
  -1   4  13      487.66      468.19     30.53 o 
   0   4  13      150.42      126.15     13.50 o 
   1   4  13       26.06        8.51      8.23 o 
   2   4  13       24.87       11.18      9.57 o 
   3   4  13      231.47      220.33     17.75 o 
   4   4  13       25.57       12.80      7.76 o 
   5   4  13      381.71      409.13     35.46 o 
   6   4  13      151.03      141.99     18.71 o 
   7   4  13      275.71      305.85     30.09 o 
   8   4  13       15.97       15.54     12.48 o 
   9   4  13       10.90       10.91     13.09 o 
  10   4  13        2.29        6.61     12.76 o 
  11   4  13        4.38       -8.51     17.13 o 
  12   4  13      129.79      109.85     28.83 o 
  13   4  13       10.90        4.25     17.93 o 
  -7   5  13        7.08      -23.12     22.64 o 
  -6   5  13        3.66       -1.91     20.45 o 
  -5   5  13       49.50       14.41     15.68 o 
  -4   5  13       47.90       20.02     17.73 o 
  -3   5  13        1.66      -12.56     12.05 o 
  -2   5  13      135.32      153.95     20.77 o 
  -1   5  13       11.74        2.60      8.28 o 
   0   5  13      103.19       76.80     11.44 o 
   1   5  13       90.01       82.51     11.29 o 
   2   5  13       85.28       77.18     10.95 o 
   3   5  13       10.91       -3.27      8.02 o 
   4   5  13       32.17       19.57      9.29 o 
   5   5  13      215.83      208.89     17.59 o 
   6   5  13      355.88      459.91     39.37 o 
   7   5  13      161.24      140.82     19.52 o 
   8   5  13     1458.28     1610.59    114.01 o 
   9   5  13      518.53      553.60     54.48 o 
  10   5  13        1.61       -2.54     12.76 o 
  11   5  13       82.42       99.45     20.33 o 
  12   5  13        6.89      -17.90     21.51 o 
  13   5  13        4.08       13.47     18.01 o 
  -7   6  13        9.81        9.23     18.73 o 
  -6   6  13       14.35       15.27     18.14 o 
  -5   6  13       78.61       78.94     20.17 o 
  -4   6  13       39.87       49.49     16.97 o 
  -3   6  13      178.66      204.76     25.13 o 
  -2   6  13      102.25      100.96     17.71 o 
  -1   6  13        2.87        0.36     10.15 o 
   0   6  13       64.72       58.11     10.65 o 
   1   6  13       25.68        9.56      8.15 o 
   2   6  13        0.15       -1.62      8.95 o 
   3   6  13        0.00       -0.01      7.64 o 
   4   6  13       47.44       34.87      9.37 o 
   5   6  13        0.78       -3.59      7.73 o 
   6   6  13       15.64       12.98      8.79 o 
   7   6  13      720.54      755.32     56.69 o 
   8   6  13        2.96        3.16     11.77 o 
   9   6  13       64.32       48.66     15.25 o 
  10   6  13        0.44      -16.80     13.18 o 
  11   6  13        7.57        0.70     14.32 o 
  12   6  13        1.01       -6.23     22.64 o 
  13   6  13        5.21        7.28     17.74 o 
  -7   7  13       88.93       56.68     23.28 o 
  -6   7  13       14.17      -17.48     17.38 o 
  -5   7  13       15.20       -6.18     16.10 o 
  -4   7  13        0.11       -1.91     32.90 o
[truncated: 71,802 more chars]
